# Supplementary material for: Small RNAs Derived from the T-DNA of Agrobacterium rhizogenes in Hairy Roots of Phaseolus vulgaris
Source: Front Plant Sci. 2017 Feb 1;8:96. doi: 10.3389/fpls.2017.00096 (PMC5285386; doi:10.3389/fpls.2017.00096)
Supplement: Supplementary file 1 [file Table1.XLSX]

## Sheet: Hoja1
Supplementary Table 1. Small RNAs (18-26nt) derived from the Ri plasmid T-DNA region. Abundance and sequence of ArT-sRNAs found in the small RNA libraries of callus and hairy roots.
Library	Sequence	Abundance
Hairy root	TCTCGGTCCAGAGGCTGCGGC	1
Hairy root	TGGAACAATGGGGGCGCATAG	1
Hairy root	AGAGCTTTGAAGCGATTTTTGAGC	1
Hairy root	TGTCCGGGTATGTTTAAAAGT	1
Hairy root	TTGCACGACGACGATTGGCGA	1
Hairy root	CAATCGTCGTCGTGCAACAATACG	1
Hairy root	TGCAGGCTCACGTATTGTTGCACG	1
Hairy root	CTTTCTAATTGCTCCAATCTGC	1
Hairy root	GATTGGAGCAATTAGAAAGGGC	1
Hairy root	TTGGAGCAATTAGAAAGGGCGC	1
Hairy root	TGGAGCAATTAGAAAGGGCGC	1
Hairy root	AAAGGGCGCCAATAATATTCACTA	1
Hairy root	CGACCAACTCGTACGGCATAG	1
Hairy root	TACGAGTTGGTCGGGCAAAGC	1
Hairy root	CGTACGAGTTGGTCGGGCAAAGCG	2
Hairy root	GTACGAGTTGGTCGGGCAAAGCGG	1
Hairy root	CGAGTTGGTCGGGCAAAGCGGAGAC	1
Hairy root	CACATCGTCAGAGCTGAGTGC	3
Hairy root	CATCGTCAGAGCTGAGTGCGG	1
Hairy root	CACATCGTCAGAGCTGAGTGCGGC	4
Hairy root	GCATCGAGCTCGGAAAGATTG	1
Hairy root	TCGGAAAGATTGCGCCTGCCT	1
Hairy root	CTGAAACGTCGTTGCTCGCTGCTC	1
Hairy root	CAAGTCATCGAACACAGAGGC	3
Hairy root	CTTCAAGTCATCGAACACAGAGG	1
Hairy root	TGCCTCTTCAAGTCATCGAACACA	1
Hairy root	ATCTCCCAAATGGTGTCACGG	1
Hairy root	GAAGCTCGAATGGGATCTCCC	1
Hairy root	TCCTTTGCCAGCGCAAACCGTTCC	1
Hairy root	AAAACGATATCCTTTGCCAGCGCA	1
Hairy root	GAAGGCTGCCAGATAAATATGAGC	1
Hairy root	TTAATCCTTATCCGGCGGGAGTCT	1
Hairy root	TGGCGTTGTGTATTGAAATAGT	1
Hairy root	TTGAAATAGTCGCCGGAGTGGC	1
Hairy root	TGAAATAGTCGCCGGAGTGGC	1
Hairy root	TCTATGATCCGCCACTCCGGC	1
Hairy root	CCATAGTCACCGTAGGAAGGGA	1
Hairy root	TGACTATGGATGTAATAGAACAGC	1
Hairy root	CTATGGATGTAATAGAACAGCGGC	2
Hairy root	ATGGATGTAATAGAACAGCGGC	2
Hairy root	TGGATGTAATAGAACAGCGGC	12
Hairy root	TATGGATGTAATAGAACAGCGGCA	1
Hairy root	TGGATGTAATAGAACAGCGGCA	1
Hairy root	GGATGTAATAGAACAGCGGCA	1
Hairy root	TGGATGTAATAGAACAGCGGCAGA	2
Hairy root	AATAGAACAGCGGCAGATC	1
Hairy root	TCAGATCGGGCAACAACACGC	5
Hairy root	TTGGCGATCTCGGCGTGTTGT	1
Hairy root	ATTCTTGGCGATCTCGGCGTGTTG	1
Hairy root	GCAATTCTTGGCGATCTCGGC	2
Hairy root	GCCGAGATCGCCAAGAATTGC	1
Hairy root	TCTCTCTGCAATTCTTGGCGA	1
Hairy root	TGAGGATGCTCTCTCTGCAATT	1
Hairy root	TGAGGATGCTCTCTCTGCA	1
Hairy root	ACCGAATGAGGATGCTCTCTC	1
Hairy root	AGCATCCTCATTCGGTATGGC	1
Hairy root	TGGCGAAGACGTTGGTTCCAG	1
Hairy root	CGTTGGTTCCAGTGGGCTTCG	1
Hairy root	TGAGACGAAGCCCACTGGAAC	1
Hairy root	TGGTATCGCGTTCTGGGTCGG	1
Hairy root	AATGGTATCGCGTTCTGGGTCGGT	1
Hairy root	ACGCGATACCATTCTCCTTGT	1
Hairy root	GTTGGCAACAAGGAGAATGGT	1
Hairy root	CGATAAAGATATGCTGACCGC	1
Hairy root	ACGATAAAGATATGCTGACCGCTG	1
Hairy root	TGTCAATCTACTCCCTCGTGA	1
Hairy root	CCGAGGGTCATTGCGTTATGCC	1
Hairy root	CCGAGGGTCATTGCGTTATGC	1
Hairy root	TTTCCGGGCGACCGCAGTACC	1
Hairy root	TGCGGTCGCCCGGAAAGTGCG	1
Hairy root	TTCCTGGGGACGCACTTTCCG	1
Hairy root	CATTCCTGGGGACGCACTTTC	1
Hairy root	TGTAGATCATTCCTGGGGACG	2
Hairy root	TTCCGCGTGTAGATCATTCCTGGG	1
Hairy root	GCTTTCATCGCTTCTTCCG	1
Hairy root	TGCTTTCATCGCTTCTTCCGC	2
Hairy root	CCGGAGATCTGCTTTCATCGC	1
Hairy root	TGGGACTCTCATCCACGTTACC	2
Hairy root	GATGTGGGACTCTCATCC	1
Hairy root	TGGCTGTCAGATGTGGGACTC	4
Hairy root	GAAATGCTCCATCGGAATGTT	1
Hairy root	TATGGAGAGCGAATTTGGCGGC	1
Hairy root	ACCTTTGAAGATTGTGACCGTTCC	1
Hairy root	TCGCCCTTCAAAGACATTC	1
Hairy root	TGGAATGTCTTTGAAGGGCGAAGC	3
Hairy root	TGACGTCCGCTCGCCACTGCGG	1
Hairy root	TACCTACTGCTGACGTCCGCT	2
Hairy root	AGCGGACGTCAGCAGTAGGTAATG	1
Hairy root	CGGACGTCAGCAGTAGGTAATGTC	1
Hairy root	GGGACATTACCTACTGCTGACGTC	1
Hairy root	TTTGACCAAGATCGCCCGGAA	1
Hairy root	CGACAATTTGACCAAGATCGC	1
Hairy root	TCAGTGCTGGGAAATTAATCC	1
Hairy root	TTCCCAGCACTGACGGTTTCG	1
Hairy root	ATCGAAACCGTCAGTGCTGGG	1
Hairy root	TCGATCTTGCTTAAAGGCGGTGCC	1
Hairy root	TGGCACCGCCTTTAAGCAAGATCG	1
Hairy root	ATCACCATCGAAGGCGAGCAG	1
Hairy root	TCACCATCGAAGGCGAGCAGA	1
Hairy root	TACGGATCCCTCTCTCCGGGT	1
Hairy root	TTACGGATCCCTCTCTCCGGGTTC	1
Hairy root	CGGAACGGGTAGCACGCGGTC	1
Hairy root	TGAGGTCATTCCGGATATCGC	1
Hairy root	TCGATGTAGACCTGCAGACCC	1
Hairy root	TCGCGTCGCTGGCTGGCATGG	1
Hairy root	TAACTGGAAGAGAGAACTCGC	1
Hairy root	TGGAAGAGAGAACTCGCTGCGC	1
Hairy root	TACATCTTCATTCAGCCGAGG	1
Hairy root	ATCCTCGGCTGAATGAAGATG	1
Hairy root	CAAACTGGAGGGTGAAATGGA	1
Hairy root	TCACCCTCCAGTTTGCGAGTT	1
Hairy root	TCGACGAGAGCTCCAGAACTC	1
Hairy root	TTCTGGAGCTCTCGTCGAAGC	1
Hairy root	TCTGCAGTCACTGTGCCATCG	1
Hairy root	TTACTGTTGTCGGGGACCGGA	1
Hairy root	AAGGTTCTGTGTCTGGAAGTGGA	1
Hairy root	TTTGGCGGCGTAGCAACGGCTGGC	1
Hairy root	TCATTATCATCGCTTCCATCG	1
Hairy root	ACTAGGTAGACCGGTGATAGC	2
Hairy root	TGTTCGACCACGGATTTGCAG	1
Hairy root	TTCGACCACGGATTTGCAGAAG	1
Hairy root	CATGTCTTCTATGGCTTCTGC	1
Hairy root	GACCTTCGTGCGACAAGATC	1
Hairy root	TCTTGTCGCACGAAGGTCTTC	1
Hairy root	TTTATACGTCGTACCGCAGGT	1
Hairy root	TACCGCAGGTTGCGCCACTTT	1
Hairy root	TATTGTGGGCTCGAGACATTT	1
Hairy root	TGGACAAAAACTATTGTGGGC	2
Hairy root	TAGGCTGCTGAGTTGGATGGC	2
Hairy root	ACAACCTGCCGCTTCTTTCGT	1
Hairy root	CGGGACGACGAAAGAAGCGGC	1
Hairy root	AGCGGGACGACGAAAGAAGCGG	1
Hairy root	CAGCGGGACGACGAAAGAAGCG	1
Hairy root	TTTCGTCGTCCCGCTGAGTGC	1
Hairy root	TGAAGCACTCAGCGGGACGAC	1
Hairy root	AGACCCTATTGCAACTATGTC	1
Hairy root	TTGCAATAGGGTCTGTGC	1
Hairy root	AAAGATCCTCATTGTAGTTCG	2
Hairy root	GAAAGATCCTCATTGTAGT	1
Hairy root	TCGAAGCAAGAAAGATCCTCA	1
Hairy root	TTGCTTCGATCTGCGGTACGA	2
Hairy root	TGCGGTACGACTATCAGGTTT	1
Hairy root	TCAGGTTTTCCTCCATGAGCG	1
Hairy root	TAATGCCCCACACCATCATTG	1
Hairy root	TGGTGTGGGGCATTATCCGGA	1
Hairy root	TGTGCCTTCCGGATAATGCCC	1
Hairy root	TGGCGACACTAGGTAGTGGTG	1
Hairy root	CAGAGAGCCCACCACCTACGA	1
Hairy root	TAGGTGGTGGGCTCTCTGGCC	2
Hairy root	TCTGCAGCAGCAACAAGGCCA	1
Hairy root	CAGCGTCAAGTAGTTCTGCAGC	1
Hairy root	CAGAACTACTTGACGCTGGC	2
Hairy root	CAGAACTACTTGACGCTGGCGTC	1
Hairy root	GGAAATAGCCCTTTTTACCCC	1
Hairy root	TAGCCCTTTTTACCCCAGTAG	1
Hairy root	CACCCAAACTCCGAACCTCATC	1
Hairy root	TGAGGTTCGGAGTTTGGGTGT	1
Hairy root	TCAAGACCTGGCGAGCGTCGC	1
Hairy root	GAATGACGTCAAGACCTGGC	1
Hairy root	CGAATGACGTCAAGACCTGGC	2
Hairy root	ACACCGAATGACGTCAAGACC	1
Hairy root	CCATCTCCGGCAACCAAGTTT	3
Hairy root	CAAACTTGGTTGCCGGAGATGG	1
Hairy root	GTCTGTCATACTATCTGGATA	1
Hairy root	TGGACGGAATTCTAAACTTAT	1
Hairy root	CTGGACGGAATTCTAAACTTA	3
Hairy root	GCTGGACGGAATTCTAAACT	1
Hairy root	CGAAGGCTGGACGGAATTCTA	1
Hairy root	AGGAAAACGAAGGCTGGACGG	2
Hairy root	CAAGGAAAACGAAGGCTGGACG	1
Hairy root	CACAAGGAAAACGAAGGCTGGA	1
Hairy root	CGGCACAAGGAAAACGAAGGC	2
Hairy root	CCGGCACAAGGAAAACGAAGGC	1
Hairy root	CCTTCGTTTTCCTTGTGCCGG	1
Hairy root	CTTCGTTTTCCTTGTGCCGGC	2
Hairy root	TTCGTTTTCCTTGTGCCGGCA	1
Hairy root	TTTTCCTTGTGCCGGCAACG	1
Hairy root	TTTTCCTTGTGCCGGCAACGA	1
Hairy root	TTTCCTTGTGCCGGCAACGAT	1
Hairy root	TGATCGTTGCCGGCACAAGGA	1
Hairy root	TGCTGTGTGATCGTTGCCGGC	1
Hairy root	AGAGTGCTGTGTGATCGTTGC	1
Hairy root	TCACACAGCACTCTACTTCCG	1
Hairy root	ATCACACAGCACTCTACTTCCGGAA	1
Hairy root	CACAGCACTCTACTTCCGGAA	2
Hairy root	TTTTTTCCGGAAGTAGAGTGC	1
Hairy root	ACGTTTTTTCCGGAAGTAGAG	1
Hairy root	ACTCTACTTCCGGAAAAAACGTT	2
Hairy root	AAACGTTACGAATGGCCGGCT	1
Hairy root	TTACGAATGGCCGGCTGGACA	4
Hairy root	AATGGCCGGCTGGACAAGCTCC	1
Hairy root	TGGTGGAGCTTGTCCAGCCGGC	2
Hairy root	CAAGCTCCACCAGGTGAATTC	1
Hairy root	TGGAATTCACCTGGTGGAGCT	1
Hairy root	CTGGAATTCACCTGGTGGAGC	1
Hairy root	CCACCAGGTGAATTCCAGCGG	1
Hairy root	TCCGCTGGAATTCACCTGGTG	1
Hairy root	CCAGGTGAATTCCAGCGGA	1
Hairy root	TATCCGCTGGAATTCACCTGG	2
Hairy root	TCTCCCACCCTGCAGATATCC	1
Hairy root	TTCTCCCACCCTGCAGATATCC	1
Hairy root	TTCTCCCACCCTGCAGATATC	1
Hairy root	GTAGTTTCTCCCACCCTGCAG	1
Hairy root	GTATAGTAGTTTCTCCCAC	1
Hairy root	CGTGGTATAGTAGTTTCTCCC	1
Hairy root	GGAGAAACTACTATACCACGG	1
Hairy root	GAGAAACTACTATACCACGGG	2
Hairy root	TACTATACCACGGGTGTGAAC	1
Hairy root	TTCCGTTCACACCCGTGGTATA	1
Hairy root	CCACGGGTGTGAACGGAACGG	3
Hairy root	CACGGGTGTGAACGGAACGGC	8
Hairy root	ACGGGTGTGAACGGAACGGC	1
Hairy root	CGGGTGTGAACGGAACGGCAG	17
Hairy root	GTGTGAACGGAACGGCAGGAG	2
Hairy root	TGAACGGAACGGCAGGAGGCT	2
Hairy root	CAGCCTCCTGCCGTTCCGTTC	1
Hairy root	TCAGCCTCCTGCCGTTCCGTT	3
Hairy root	CTTTTCCATGCTGAGAGGTCG	1
Hairy root	TTTTCCATGCTGAGAGGTCGG	2
Hairy root	TCATAACGCCGACCTCTCAGC	1
Hairy root	CTGAGAGGTCGGCGTTATGAA	2
Hairy root	TCTTCATAACGCCGACCTCTC	2
Hairy root	GAGAGGTCGGCGTTATGAAGAAGC	1
Hairy root	AGGTCGGCGTTATGAAGAAGC	1
Hairy root	CCGAGGCTTCTTCATAACGCC	1
Hairy root	TCCGAGGCTTCTTCATAACGC	2
Hairy root	CTTGCTTCCGAGGCTTCTTCA	1
Hairy root	TGAAGAAGCCTCGGAAGCAAG	1
Hairy root	TCGGAAGCAAGGCGGGCTTGG	2
Hairy root	TCGGAAGCAAGGCGGGCTTGGC	1
Hairy root	CAAGGCGGGCTTGGCTCAGGG	1
Hairy root	AAGGCGGGCTTGGCTCAGGGA	1
Hairy root	TCAAACTCCCTGAGCCAAGCC	1
Hairy root	TTATCAAACTCCCTGAGCCAAG	1
Hairy root	GAAATTATCAAACTCCCTGAG	1
Hairy root	TGAAATTATCAAACTCCCTGAG	1
Hairy root	GCGGCATGGAAAGTGAAATTA	1
Hairy root	CCAGAGCGGCATGGAAAGTGAA	1
Hairy root	TCTCGACCAGAGCGGCATGGAAAG	1
Hairy root	TCTCGACCAGAGCGGCATGGA	6
Hairy root	AGATCTCGACCAGAGCGGCAT	3
Hairy root	AAGATCTCGACCAGAGCGGCA	5
Hairy root	GAAGATCTCGACCAGAGCGGCATG	1
Hairy root	GAAGATCTCGACCAGAGCGGC	36
Hairy root	TGAAGATCTCGACCAGAGCGGC	24
Hairy root	TGAAGATCTCGACCAGAGCGG	133
Hairy root	TGAAGATCTCGACCAGAGCG	2
Hairy root	TGAAGATCTCGACCAGAGC	1
Hairy root	CTGAAGATCTCGACCAGAGCGG	16
Hairy root	CGCTCTGGTCGAGATCTTCAG	2
Hairy root	CTGAAGATCTCGACCAGAGCG	11
Hairy root	GCTGAAGATCTCGACCAGAGCGGC	1
Hairy root	TCTGGTCGAGATCTTCAGCTG	1
Hairy root	CGCAGCTGAAGATCTCGACCAG	1
Hairy root	TGGTCGAGATCTTCAGCTGCG	1
Hairy root	TCGAGATCTTCAGCTGCGGTG	1
Hairy root	CACCGCAGCTGAAGATCTCGA	1
Hairy root	TCGAGATCTTCAGCTGCGGTGT	1
Hairy root	CGAGATCTTCAGCTGCGGTGTC	1
Hairy root	TCAGCTGCGGTGTCGAGAGTC	1
Hairy root	CGGTGTCGAGAGTCCTGGTGG	1
Hairy root	GGTGTCGAGAGTCCTGGTGGG	1
Hairy root	TGTCGAGAGTCCTGGTGGGGC	1
Hairy root	CCATGCCGCCCCACCAGGACT	1
Hairy root	TTGCCATGCCGCCCCACCAGG	1
Hairy root	TTGTTTGCCATGCCGCCCCAC	1
Hairy root	AGTTGTTTGCCATGCCGCCCC	1
Hairy root	CAGTTGTTTGCCATGCCGCCC	1
Hairy root	TGATTTTGCTGCTTTCGGGATG	1
Hairy root	TCTCATCATCCCGAAAGCAGC	1
Hairy root	TGCTTTCGGGATGATGAGATT	1
Hairy root	TTTCGGGATGATGAGATTGGGC	1
Hairy root	TTCGGGATGATGAGATTGGGC	21
Hairy root	CGGGATGATGAGATTGGGCGG	4
Hairy root	GGATGATGAGATTGGGCGG	1
Hairy root	CGGGATGATGAGATTGGGCGGC	2
Hairy root	GGGATGATGAGATTGGGCGGC	3
Hairy root	TCGGGATGATGAGATTGGGCGGCG	1
Hairy root	ATGATGAGATTGGGCGGCGGC	1
Hairy root	GATGAGATTGGGCGGCGGC	1
Hairy root	TTGGGCGGCGGCCGAGTTTCT	1
Hairy root	TGGGCGGCGGCCGAGTTTCTT	1
Hairy root	CGGCGGCCGAGTTTCTTCCTG	1
Hairy root	TAACAGGAAGAAACTCGGCCGC	1
Hairy root	TGTAACAGGAAGAAACTCGGC	2
Hairy root	GTGTAACAGGAAGAAACTCGG	1
Hairy root	AGTAGGGTGTAACAGGAAGAA	1
Hairy root	TCTTCCTGTTACACCCTACTG	1
Hairy root	TGTTACACCCTACTGTTTTCG	1
Hairy root	TTACACCCTACTGTTTTCGACA	1
Hairy root	ACTGTCGAAAACAGTAGGGTG	1
Hairy root	TTCGACAGTCCTGGACTGGAT	1
Hairy root	CATTGATTATCCAGTCCAGGA	1
Hairy root	TGGACTGGATAATCAATGGGT	3
Hairy root	TCCTCCTCGTACCCATTGATT	1
Hairy root	TATACTGGTCCTCCTCGTACC	2
Hairy root	TACGAGGAGGACCAGTATATC	1
Hairy root	ACGAGGAGGACCAGTATATC	1
Hairy root	CGAGGAGGACCAGTATATCTC	2
Hairy root	AGAGATATACTGGTCCTCCTC	1
Hairy root	CAGAGATATACTGGTCCTCCT	2
Hairy root	AGTATATCTCTGTTGGAGGGG	1
Hairy root	TGAACCCCTCCAACAGAGATA	1
Hairy root	TCTCTGTTGGAGGGGTTCATC	1
Hairy root	AAGATGAACCCCTCCAACAGA	1
Hairy root	AAAGATGAACCCCTCCAACAG	1
Hairy root	AAAGATGAACCCCTCCAAC	1
Hairy root	TGGAGGGGTTCATCTTTTGCA	2
Hairy root	CCTGCAAAAGATGAACCCCTC	3
Hairy root	GAGCCTGCAAAAGATGAACCC	1
Hairy root	GGGTTCATCTTTTGCAGGCTC	1
Hairy root	ATCAGAGCCTGCAAAAGATGAA	1
Hairy root	TGCAGGCTCTGATGCGCATTG	1
Hairy root	TCAATGCGCATCAGAGCCTGC	1
Hairy root	TATCTCAATGCGCATCAGAGC	1
Hairy root	TCTGATGCGCATTGAGATATT	1
Hairy root	AGTAGGATTCCATTTTGACCC	1
Hairy root	CGCAGGGGGTCAAAATGGAAT	1
Hairy root	TTTTGACCCCCTGCGTGGACT	1
Hairy root	TGGCTAGTCCACGCAGGGGGT	1
Hairy root	TTGGCTAGTCCACGCAGGGGG	2
Hairy root	CTTGGCTAGTCCACGCAGGGG	1
Hairy root	TCCTTGGCTAGTCCACGCAGGG	1
Hairy root	TCCTTGGCTAGTCCACGCAGG	1
Hairy root	CGTGGACTAGCCAAGGAGGGC	1
Hairy root	TGGACTAGCCAAGGAGGGCGG	4
Hairy root	TGGACTAGCCAAGGAGGGCGGG	3
Hairy root	TCCCGCCCTCCTTGGCTAGTC	1
Hairy root	TTCCCGCCCTCCTTGGCTAGT	1
Hairy root	CAAGGAGGGCGGGAAAGTGAA	3
Hairy root	TGCATACCTTCACTTTCCCGC	2
Hairy root	ATGCATACCTTCACTTTCCCG	1
Hairy root	TTCATGCATACCTTCACTTTC	1
Hairy root	ATCTTTCATGCATACCTTCAC	1
Hairy root	CCATCTTTCATGCATACCTTC	2
Hairy root	AAGGTATGCATGAAAGATGGC	1
Hairy root	GAACGGCCATCTTTCATGCAT	1
Hairy root	CGAACGGCCATCTTTCATGCAT	1
Hairy root	TGAAAGATGGCCGTTCGCGCG	2
Hairy root	AAACGCGCGAACGGCCATCTT	1
Hairy root	TGGTCAAAAACGCGCGAACGG	1
Hairy root	TTCGCGCGTTTTTGACCAGGT	3
Hairy root	TCGCGCGTTTTTGACCAGGTC	1
Hairy root	CGCGCGTTTTTGACCAGGTCA	1
Hairy root	TGATGACCTGGTCAAAAACGC	2
Hairy root	TCGCCCGCCAATGATGACCTGGT	1
Hairy root	TCATCATTGGCGGGCGAGGTG	1
Hairy root	CACCTCGCCCGCCAATGATGA	1
Hairy root	CATCATTGGCGGGCGAGGTGG	1
Hairy root	TGCATCGGGCCCACCTCGCCC	1
Hairy root	TTGCATCGGGCCCACCTCGCC	1
Hairy root	TTAGTTGCATCGGGCCCACCTC	2
Hairy root	TTAGTTGCATCGGGCCCACCT	2
Hairy root	TATTAGTTGCATCGGGCCCAC	3
Hairy root	TGGGCCCGATGCAACTAATATC	1
Hairy root	ATGCAACTAATATCACTCCGG	1
Hairy root	TGCAACTAATATCACTCCGGT	3
Hairy root	AACCGGAGTGATATTAGTTGC	1
Hairy root	CAACTAATATCACTCCGGTT	1
Hairy root	CAACTAATATCACTCCGGTTA	5
Hairy root	TGGCTAACCGGAGTGATATTAG	1
Hairy root	TCACATGGCTAACCGGAGTGA	1
Hairy root	TAGCCATGTGACCTGTGTCGG	1
Hairy root	CATGTGACCTGTGTCGGCTAT	1
Hairy root	ATGTGACCTGTGTCGGCTATG	1
Hairy root	TATGATATCGAAGCCCCCGCT	1
Hairy root	ATGATATCGAAGCCCCCGCTG	1
Hairy root	TTCCAGCGGGGGCTTCGATATC	1
Hairy root	TATCGAAGCCCCCGCTGGAAA	1
Hairy root	AAGCCCCCGCTGGAAACTCGT	1
Hairy root	CAGACGAGTTTCCAGCGGGGG	2
Hairy root	TAGCAGACGAGTTTCCAGCGG	1
Hairy root	CGCTGGAAACTCGTCTGCTAC	1
Hairy root	TGGAAACTCGTCTGCTACTGT	1
Hairy root	GAAACTCGTCTGCTACTGTTA	1
Hairy root	CTCGTCTGCTACTGTTAACGC	3
Hairy root	TGATCACAAAGCAAAAATTCT	1
Hairy root	CAAAAATTCTGGCTTGATGAC	1
Hairy root	TCTGGCTTGATGACGATATCC	1
Hairy root	CAGCTTTGATCTGGACGGATG	1
Hairy root	CATCCGTCCAGATCAAAGCT	1
Hairy root	AGCTTTGATCTGGACGGATGG	3
Hairy root	GCTTTGATCTGGACGGATGGG	4
Hairy root	CTTTGATCTGGACGGATGGG	2
Hairy root	CTTTGATCTGGACGGATGGGC	36
Hairy root	TTTGATCTGGACGGATGGGC	1
Hairy root	TTTGATCTGGACGGATGGGCT	1
Hairy root	TTTGATCTGGACGGATGGGCTC	1
Hairy root	TTGATCTGGACGGATGGGCTC	1
Hairy root	CGAGCCCATCCGTCCAGATCA	2
Hairy root	TCACGGACGAGCCCATCCGTC	1
Hairy root	TGGGCTCGTCCGTGAGCTCTG	1
Hairy root	TACAACAGAGCTCACGGACGA	1
Hairy root	ATACAACAGAGCTCACGGAC	1
Hairy root	ATACAACAGAGCTCACGGA	1
Hairy root	CAATACAACAGAGCTCACGGA	3
Hairy root	TTGACATCGAATCGCCATCGG	2
Hairy root	TGACATCGAATCGCCATCGGG	3
Hairy root	TCCCGATGGCGATTCGATGTC	1
Hairy root	CATCGAATCGCCATCGGGAGA	1
Hairy root	TCTCCCGATGGCGATTCGATG	1
Hairy root	CCTCTCCCGATGGCGATTCGA	1
Hairy root	TCGAATCGCCATCGGGAGAGG	3
Hairy root	CAAGCCCCTCTCCCGATGGCGA	1
Hairy root	CAAGCCCCTCTCCCGATGGCG	1
Hairy root	AAAATAACAAGCCCCTCTCCC	2
Hairy root	GGAGAGGGGCTTGTTATTTTT	1
Hairy root	GAAAAATAACAAGCCCCTCTC	2
Hairy root	GAGAGGGGCTTGTTATTTTTC	1
Hairy root	TAATGAAAAATAACAAGCCCCT	1
Hairy root	AATGAACGACTATCTATCC	1
Hairy root	AAATGAACGACTATCTATCCC	1
Hairy root	AAATGAACGACTATCTATCCCG	1
Hairy root	AATGAACGACTATCTATCCCG	1
Hairy root	ATGAACGACTATCTATCCCGC	1
Hairy root	TGAACGACTATCTATCCCGCC	3
Hairy root	ATGAACGACTATCTATCCCGCCCG	1
Hairy root	CGGGCGGGATAGATAGTCGTTC	1
Hairy root	ACGGGCGGGATAGATAGTCGT	2
Hairy root	CGACTATCTATCCCGCCCGTT	2
Hairy root	AACGGGCGGGATAGATAGTCG	1
Hairy root	GAACGGGCGGGATAGATAGT	1
Hairy root	TGGAACGGGCGGGATAGATAG	8
Hairy root	CTATCTATCCCGCCCGTTCCA	1
Hairy root	TATCTATCCCGCCCGTTCCAG	1
Hairy root	CTGGAACGGGCGGGATAGATA	1
Hairy root	TCTATCCCGCCCGTTCCAGTC	1
Hairy root	CTATCCCGCCCGTTCCAGTCC	1
Hairy root	TATCCCGCCCGTTCCAGTCCG	1
Hairy root	TCGGACTGGAACGGGCGGGATA	2
Hairy root	TCGGACTGGAACGGGCGGGAT	18
Hairy root	TCGGACTGGAACGGGCGGG	1
Hairy root	CATCGGACTGGAACGGGCGGGA	1
Hairy root	CATCGGACTGGAACGGGCGGG	16
Hairy root	CATCGGACTGGAACGGGCG	1
Hairy root	TCATCGGACTGGAACGGGCGGG	2
Hairy root	CCGCCCGTTCCAGTCCGATGA	1
Hairy root	TCATCGGACTGGAACGGGCGG	35
Hairy root	TCATCGGACTGGAACGGGCG	1
Hairy root	TCATCGGACTGGAACGGGC	1
Hairy root	CTCATCGGACTGGAACGGGCGG	2
Hairy root	CTCATCGGACTGGAACGGGCG	3
Hairy root	CTCATCGGACTGGAACGG	1
Hairy root	TCTCATCGGACTGGAACGGGC	65
Hairy root	TTCTCATCGGACTGGAACGGGC	9
Hairy root	TTCTCATCGGACTGGAACGGG	30
Hairy root	CTTCTCATCGGACTGGAACGGG	1
Hairy root	CTTCTCATCGGACTGGAACGG	10
Hairy root	TCTTCTCATCGGACTGGAACGG	2
Hairy root	TTCTTCTCATCGGACTGGAACGGG	2
Hairy root	CTCTTCTTCTCATCGGACTGG	1
Hairy root	CTTCTCTTCTTCTCATCGGACTG	1
Hairy root	CTTCTCTTCTTCTCATCGGAC	2
Hairy root	ACCTTCTCTTCTTCTCATCGGA	1
Hairy root	CCGATGAGAAGAAGAGAAGGT	2
Hairy root	GCACCTTCTCTTCTTCTCATC	1
Hairy root	CAAGCACCTTCTCTTCTTC	1
Hairy root	AGAAGAAGAGAAGGTGCTTGG	2
Hairy root	TCCAAGCACCTTCTCTTCTTC	8
Hairy root	ATCCAAGCACCTTCTCTTCTT	4
Hairy root	AAATCCAAGCACCTTCTCTTCT	1
Hairy root	AAATCCAAGCACCTTCTCTTC	3
Hairy root	CTAAATCCAAGCACCTTCTCT	1
Hairy root	TGACTAAATCCAAGCACCTTC	3
Hairy root	CTGACTAAATCCAAGCACCT	1
Hairy root	TCTGACTAAATCCAAGCACCT	1
Hairy root	TGCTTGGATTTAGTCAGAGAA	1
Hairy root	TGGATTTAGTCAGAGAACTTGC	2
Hairy root	GGATTTAGTCAGAGAACTTGC	1
Hairy root	TAGTCAGAGAACTTGCTGCTG	1
Hairy root	AAAGACAGCAGCAAGTTCTCT	2
Hairy root	AACTTGCTGCTGTCTTTCCTG	1
Hairy root	ACTTGCTGCTGTCTTTCCTGA	3
Hairy root	CTTGCTGCTGTCTTTCCTGAA	1
Hairy root	TGCTGTCTTTCCTGAATTGGC	28
Hairy root	AATTGGCTTGTCATTTGGTTC	1
Hairy root	ATTGGCTTGTCATTTGGTTCC	1
Hairy root	TGACTGGAACCAAATGACAAGC	1
Hairy root	TGACTGGAACCAAATGACAAG	1
Hairy root	TTGACTGGAACCAAATGACAAGC	3
Hairy root	CGTAATCTTCGTTGACTGGAA	1
Hairy root	TCGTAATCTTCGTTGACTGGA	2
Hairy root	TTCGTAATCTTCGTTGACTGG	7
Hairy root	ACATATTCTTCGTAATCTTCG	1
Hairy root	TGGCCGTCGAAGACATATTCT	1
Hairy root	AGAATATGTCTTCGACGGCCA	1
Hairy root	TATGTCTTCGACGGCCACTTG	2
Hairy root	TGTCTTCGACGGCCACTTGAA	1
Hairy root	TCTTCGACGGCCACTTGAAGG	2
Hairy root	CTTCGACGGCCACTTGAAGGA	1
Hairy root	CCATCCTTCAAGTGGCCGTCG	1
Hairy root	CGACGGCCACTTGAAGGATGG	3
Hairy root	CCTGAAACCATCCTTCAAGTG	1
Hairy root	CTTGAAGGATGGTTTCAGGGC	2
Hairy root	TTGAAGGATGGTTTCAGGGCC	3
Hairy root	AGAGGCCCTGAAACCATCCTTC	1
Hairy root	TAAAGAGGCCCTGAAACCATC	3
Hairy root	CATAAAGAGGCCCTGAAACCA	2
Hairy root	TCCATAAAGAGGCCCTGAAAC	1
Hairy root	TTTCAGGGCCTCTTTATGGAG	1
Hairy root	TTTTCCCTCCATAAAGAGGCCC	1
Hairy root	TCTTAAAAAATGTCAGTACAGCC	1
Hairy root	TAAAAAATGTCAGTACAGCCA	1
Hairy root	CGGATCTTGGCTGTACTGACATT	1
Hairy root	CGGATCTTGGCTGTACTGACAT	1
Hairy root	TGTCAGTACAGCCAAGATCCG	3
Hairy root	TCAGTACAGCCAAGATCCGC	1
Hairy root	CAGTACAGCCAAGATCCGC	1
Hairy root	TCAGTACAGCCAAGATCCGCA	5
Hairy root	TGCGGATCTTGGCTGTACTGA	3
Hairy root	CAGTACAGCCAAGATCCGCA	1
Hairy root	ATGCGGATCTTGGCTGTACTGACA	1
Hairy root	ATGCGGATCTTGGCTGTACTG	1
Hairy root	CAGTACAGCCAAGATCCGCAT	1
Hairy root	AGTACAGCCAAGATCCGCATA	1
Hairy root	GTACAGCCAAGATCCGCATAT	1
Hairy root	TACAGCCAAGATCCGCATATG	1
Hairy root	ACATATGCGGATCTTGGCTGT	1
Hairy root	ACAGCCAAGATCCGCATATGT	2
Hairy root	CAGCCAAGATCCGCATATGTAT	1
Hairy root	CATACATATGCGGATCTTGGC	1
Hairy root	CCAAGATCCGCATATGTATG	1
Hairy root	CCAAGATCCGCATATGTATGA	6
Hairy root	CAAGATCCGCATATGTATGAT	1
Hairy root	CGGAGAATCATACATATGCGG	2
Hairy root	CCGCATATGTATGATTCTCCG	2
Hairy root	GCATATGTATGATTCTCCG	1
Hairy root	ATGTATGATTCTCCGTTAATGG	1
Hairy root	TGGAGCATGGGGCAGTTTGCC	1
Hairy root	TGGCAAACTGCCCCATGCTCC	4
Hairy root	CAATCTGGCAAACTGCCCCAT	1
Hairy root	ACTGTCAATCTGGCAAACTGC	7
Hairy root	AGTCCTTACTGTCAATCTGGC	1
Hairy root	CAGTCCTTACTGTCAATCTGGC	3
Hairy root	CAGTCCTTACTGTCAATCTGG	4
Hairy root	CAGATTGACAGTAAGGACTGCG	1
Hairy root	AGATTGACAGTAAGGACTGCG	1
Hairy root	CAGTAAGGACTGCGTAAACGG	10
Hairy root	CAGTAAGGACTGCGTAAACGGA	2
Hairy root	AGTAAGGACTGCGTAAACGGA	20
Hairy root	GTAAGGACTGCGTAAACGGA	1
Hairy root	TAAGGACTGCGTAAACGGAGC	44
Hairy root	AAGGACTGCGTAAACGGAGC	1
Hairy root	TGCGTAAACGGAGCTTTGTTC	1
Hairy root	TCTTCGAACAAAGCTCCGTTT	1
Hairy root	AACGGAGCTTTGTTCGAAGAG	3
Hairy root	TAAACGGAGCTTTGTTCGAAGAGC	1
Hairy root	AACGGAGCTTTGTTCGAAGAGC	3
Hairy root	ACGGAGCTTTGTTCGAAGAGC	9
Hairy root	CGGAGCTTTGTTCGAAGAGC	2
Hairy root	CGGAGCTTTGTTCGAAGAGCA	3
Hairy root	AACGGAGCTTTGTTCGAAGAGCAG	1
Hairy root	CGGAGCTTTGTTCGAAGAGCAG	1
Hairy root	ACGGAGCTTTGTTCGAAGAGCAGG	3
Hairy root	CCTGCTCTTCGAACAAAGCTC	1
Hairy root	TTAACCTGCTCTTCGAACAAA	1
Hairy root	CTTAACCTGCTCTTCGAACAA	6
Hairy root	GTTCGAAGAGCAGGTTAAGAC	1
Hairy root	TGCCCGTCTTAACCTGCTCTTC	1
Hairy root	AAGAGCAGGTTAAGACGGGCA	1
Hairy root	AGAGCAGGTTAAGACGGGCAT	1
Hairy root	TGATGCCCGTCTTAACCTGCTC	2
Hairy root	ATGATGCCCGTCTTAACCTGC	1
Hairy root	TATGATGCCCGTCTTAACCTG	1
Hairy root	TTAAGACGGGCATCATAACGG	3
Hairy root	TTAAGACGGGCATCATAACGGC	3
Hairy root	TAAGACGGGCATCATAACGGC	7
Hairy root	AAGACGGGCATCATAACGGC	1
Hairy root	TAAGACGGGCATCATAACGGCC	1
Hairy root	AAGACGGGCATCATAACGGCC	1
Hairy root	CGGTGCAGGCCGTTATGATGC	1
Hairy root	TGCACCGTCATTCGCAGCACC	7
Hairy root	CGGTGCTGCGAATGACGGTG	1
Hairy root	CCGGTGCTGCGAATGACGGTG	1
Hairy root	GCCGGTGCTGCGAATGACGGT	1
Hairy root	CGTCATTCGCAGCACCGGC	1
Hairy root	CGCCGGTGCTGCGAATGACGG	20
Hairy root	CGTCATTCGCAGCACCGGCGG	3
Hairy root	TTCGCAGCACCGGCGGGACAC	1
Hairy root	TAGTGTCCCGCCGGTGCTGCGAAT	1
Hairy root	TAGTGTCCCGCCGGTGCTGCG	2
Hairy root	AAGATAGTGTCCCGCCGGTGCT	2
Hairy root	TGAAGATAGTGTCCCGCCGGTGCT	2
Hairy root	TGAAGATAGTGTCCCGCCGGTG	1
Hairy root	TGAAGATAGTGTCCCGCCGGT	2
Hairy root	GTGAAGATAGTGTCCCGCCGG	1
Hairy root	GGAGTGAAGATAGTGTCCCGC	1
Hairy root	TGGAGTGAAGATAGTGTCCCGC	2
Hairy root	CGGGACACTATCTTCACTCCA	4
Hairy root	TGGAGTGAAGATAGTGTCCC	1
Hairy root	ATGGAGTGAAGATAGTGTCCCGCC	1
Hairy root	ATGGAGTGAAGATAGTGTCCCG	1
Hairy root	ATGGAGTGAAGATAGTGTCCC	3
Hairy root	GACACTATCTTCACTCCATC	1
Hairy root	GACACTATCTTCACTCCATCC	11
Hairy root	ACACTATCTTCACTCCATCC	2
Hairy root	ACACTATCTTCACTCCATCCC	1
Hairy root	GGGATGGAGTGAAGATAGTG	1
Hairy root	ACTATCTTCACTCCATCCCCT	1
Hairy root	TATCTTCACTCCATCCCCTGG	1
Hairy root	TCTTCACTCCATCCCCTGGAT	1
Hairy root	TTCACTCCATCCCCTGGATTG	1
Hairy root	TATTTTATTCCAATCCAGGGG	8
Hairy root	CTTACAGGCTTACGGGATTAA	1
Hairy root	ATATTCTTTGAGTGGGCTTA	1
Hairy root	ATATTCTTTGAGTGGGCTTAA	1
Hairy root	TATTCTTTGAGTGGGCTTAAA	1
Hairy root	CTTTAATGTCATCGATCAAGGC	1
Hairy root	CACATCTCCAGAGAAATGCCT	1
Hairy root	TGATTGCTTGTCTCCACGTGC	1
Hairy root	TATCTCGAATTGCGTGGCCGG	1
Hairy root	GATATTCCCACTAACCCCAATGA	1
Hairy root	CAATCAACGGAGAAAGGTTAA	1
Hairy root	CAACGGAGAAAGGTTAACAGC	1
Hairy root	CATTGCATAGGGTCTACAACG	1
Hairy root	CAACGACCATTACTTTCGGC	1
Hairy root	GGGCCTTCTACTATTTTTTTC	1
Hairy root	TTTTCTTAGTCTTCGGCCAGC	1
Hairy root	TGGCTGGCCGAAGACTAAGAA	1
Hairy root	CAAATGGCTGGCCGAAGACTA	3
Hairy root	TTCCTATATAGATCGCTTCACC	2
Hairy root	TCCTATATAGATCGCTTCACC	1
Hairy root	CCTATATAGATCGCTTCACCA	2
Hairy root	CTATATAGATCGCTTCACCAG	2
Hairy root	TATAGATCGCTTCACCAGAAG	3
Hairy root	GAATTATTTAGATCATGCTGTA	1
Hairy root	CGTTTATTCCGGCTAGTTCC	2
Hairy root	ACGTTTATTCCGGCTAGTTCC	11
Hairy root	ACGTTTATTCCGGCTAGT	1
Hairy root	AACTAGCCGGAATAAACGTT	1
Hairy root	CAACGTTTATTCCGGCTAGTTC	2
Hairy root	AACTAGCCGGAATAAACGTTG	3
Hairy root	TAGCCGGAATAAACGTTGTCG	1
Hairy root	AGCCGGAATAAACGTTGTCGG	3
Hairy root	TCCGACAACGTTTATTCCGGC	2
Hairy root	GAATAAACGTTGTCGGAATGG	1
Hairy root	CGGAATAAACGTTGTCGGAATGGC	7
Hairy root	GGAATAAACGTTGTCGGAATGGC	4
Hairy root	GAATAAACGTTGTCGGAATGGC	3
Hairy root	AATAAACGTTGTCGGAATGGC	17
Hairy root	ATAAACGTTGTCGGAATGGC	1
Hairy root	TAAACGTTGTCGGAATGGC	3
Hairy root	GGAATAAACGTTGTCGGAATGGCC	1
Hairy root	GAATAAACGTTGTCGGAATGGCC	1
Hairy root	AATAAACGTTGTCGGAATGGCC	1
Hairy root	ATAAACGTTGTCGGAATGGCC	12
Hairy root	AAACGTTGTCGGAATGGCC	1
Hairy root	TAAACGTTGTCGGAATGGCCC	4
Hairy root	AAACGTTGTCGGAATGGCCC	2
Hairy root	AACGTTGTCGGAATGGCCC	1
Hairy root	TGGGCCATTCCGACAACGTTT	1
Hairy root	CTGGGCCATTCCGACAACGTTT	1
Hairy root	TAAACGTTGTCGGAATGGCCCAGAC	1
Hairy root	CGTTGTCGGAATGGCCCAGAC	1
Hairy root	CGTTGTCGGAATGGCCCAGACC	2
Hairy root	TTGTCGGAATGGCCCAGACCT	1
Hairy root	AAAGGTCTGGGCCATTCCGACA	1
Hairy root	AAAGGTCTGGGCCATTCCG	1
Hairy root	CAAAGGTCTGGGCCATTCCGAC	1
Hairy root	TCGGAATGGCCCAGACCTTTG	12
Hairy root	CAAAGGTCTGGGCCATTCCGA	1
Hairy root	TCGGAATGGCCCAGACCTTTGG	1
Hairy root	CCAAAGGTCTGGGCCATTCCG	6
Hairy root	CGGAATGGCCCAGACCTTTGG	5
Hairy root	TCCAAAGGTCTGGGCCATTCC	6
Hairy root	CTCCAAAGGTCTGGGCCATTCC	1
Hairy root	TCTCCAAAGGTCTGGGCCATT	4
Hairy root	GGAATGGCCCAGACCTTTGGAGAG	1
Hairy root	AATGGCCCAGACCTTTGGAGAG	1
Hairy root	TGGCCCAGACCTTTGGAGAGG	1
Hairy root	CGAGCGAGGCCTCTCCAAAGGT	1
Hairy root	TTTGGAGAGGCCTCGCTCGTT	2
Hairy root	CAACGAGCGAGGCCTCTCCAAA	1
Hairy root	ACAACGAGCGAGGCCTCTCCA	4
Hairy root	TGGAGAGGCCTCGCTCGTTGT	1
Hairy root	TTTGGAGAGGCCTCGCTCGTTGTC	1
Hairy root	TGGAGAGGCCTCGCTCGTTGTC	1
Hairy root	GAGAGGCCTCGCTCGTTGTCT	2
Hairy root	GTCGGAGACAACGAGCGAGGC	6
Hairy root	AGGTCGGAGACAACGAGCGAGGC	1
Hairy root	CCTCGCTCGTTGTCTCCGACCT	1
Hairy root	TAGGTCGGAGACAACGAGCGAGGC	11
Hairy root	TAGGTCGGAGACAACGAGCGA	2
Hairy root	ATAGGTCGGAGACAACGAGCGAGGC	2
Hairy root	AATAGGTCGGAGACAACGAGC	3
Hairy root	AAATAGGTCGGAGACAACGAGC	2
Hairy root	CTCGTTGTCTCCGACCTATTT	1
Hairy root	AAATAGGTCGGAGACAACGAG	1
Hairy root	GAAATAGGTCGGAGACAACGAGCG	1
Hairy root	TCGTTGTCTCCGACCTATTTC	1
Hairy root	GAAATAGGTCGGAGACAACGA	3
Hairy root	GAAATAGGTCGGAGACAACG	1
Hairy root	CGAAATAGGTCGGAGACAACGAGC	1
Hairy root	GTTGTCTCCGACCTATTTCGG	1
Hairy root	TTGTCTCCGACCTATTTCGGC	3
Hairy root	CTTAGCCCGCCGAAATAGGTC	1
Hairy root	ACCTATTTCGGCGGGCTAAGG	1
Hairy root	CCTATTTCGGCGGGCTAAGGT	2
Hairy root	CTATTTCGGCGGGCTAAGGT	1
Hairy root	CTATTTCGGCGGGCTAAGGTC	2
Hairy root	TATTTCGGCGGGCTAAGGTCA	1
Hairy root	TTTCGGCGGGCTAAGGTCAAG	4
Hairy root	TCTTGACCTTAGCCCGCCGAA	2
Hairy root	TTCTTGACCTTAGCCCGCCGA	1
Hairy root	CTTCTTGACCTTAGCCCGCCG	2
Hairy root	TCTTCTTGACCTTAGCCCGCCG	1
Hairy root	CGGCGGGCTAAGGTCAAGAAGA	2
Hairy root	TCTTCTTGACCTTAGCCCGCC	1
Hairy root	TTCTTCTTGACCTTAGCCCGC	2
Hairy root	CGGGCTAAGGTCAAGAAGAA	1
Hairy root	CGGGCTAAGGTCAAGAAGAAG	17
Hairy root	CGGGCTAAGGTCAAGAAGAAGA	7
Hairy root	TCTTCTTCTTGACCTTAGCCC	1
Hairy root	TTCTTCTTCTTGACCTTAGCC	1
Hairy root	TTCTTCTTCTTGACCTTAGC	1
Hairy root	TTCTTCTTCTTGACCTTA	1
Hairy root	CGGGCTAAGGTCAAGAAGAAGAAG	1
Hairy root	CTTCTTCTTCTTGACCTTAG	1
Hairy root	GCGGGCTAAGGTCAAGAAGAAGAAGG	1
Hairy root	CCTTCTTCTTCTTGACCTTAG	7
Hairy root	CTAAGGTCAAGAAGAAGAAGG	1
Hairy root	CCTTCTTCTTCTTGACCTTA	1
Hairy root	GCCTTCTTCTTCTTGACCTTA	2
Hairy root	GGCCTTCTTCTTCTTGACC	1
Hairy root	AGGTCAAGAAGAAGAAGGCCA	4
Hairy root	GGTCAAGAAGAAGAAGGCCAA	1
Hairy root	TTGGCCTTCTTCTTCTTGACC	1
Hairy root	TTTGGCCTTCTTCTTCTTGAC	1
Hairy root	CGTTTGGCCTTCTTCTTCTTGACC	1
Hairy root	CGTTTGGCCTTCTTCTTCTTG	2
Hairy root	CAAGAAGAAGAAGGCCAAACGT	1
Hairy root	CACGTTTGGCCTTCTTCTTCT	3
Hairy root	ACACGTTTGGCCTTCTTCTTCT	1
Hairy root	ACACGTTTGGCCTTCTTCTTC	2
Hairy root	CACACGTTTGGCCTTCTTCTTC	1
Hairy root	CACACGTTTGGCCTTCTTCTT	2
Hairy root	ACACACGTTTGGCCTTCTTCT	2
Hairy root	GACACACGTTTGGCCTTCTTC	2
Hairy root	AAGGCCAAACGTGTGTCGCCGGGC	1
Hairy root	CGCCCGGCGACACACGTTTGG	1
Hairy root	TCGCCCGGCGACACACGTTTG	6
Hairy root	CAAACGTGTGTCGCCGGGCGA	1
Hairy root	AAACGTGTGTCGCCGGGCGATT	1
Hairy root	AAATCGCCCGGCGACACACGT	1
Hairy root	CAAACGTGTGTCGCCGGGCGATTTCC	1
Hairy root	TGTCGCCGGGCGATTTCCTCC	3
Hairy root	TCGCCGGGCGATTTCCTCCCT	1
Hairy root	TCAGGGAGGAAATCGCCCGGC	1
Hairy root	GCGATTTCCTCCCTGACC	1
Hairy root	TGGTCAGGGAGGAAATCGCCC	1
Hairy root	TTTGGTCAGGGAGGAAATCGC	3
Hairy root	AATTTGGTCAGGGAGGAAATC	1
Hairy root	ATTTCCTCCCTGACCAAATTG	3
Hairy root	ATTTCCTCCCTGACCAAATTGC	1
Hairy root	TTTCCTCCCTGACCAAATTGC	5
Hairy root	TTCCTCCCTGACCAAATTGC	1
Hairy root	TCCTCCCTGACCAAATTGC	1
Hairy root	CCTCCCTGACCAAATTGC	1
Hairy root	TTCCTCCCTGACCAAATTGCA	7
Hairy root	TCCTCCCTGACCAAATTGCA	2
Hairy root	TTTCCTCCCTGACCAAATTGCAG	1
Hairy root	TTCCTCCCTGACCAAATTGCAG	2
Hairy root	TCCTCCCTGACCAAATTGCAG	22
Hairy root	TCCTCCCTGACCAAATTGCAGA	1
Hairy root	CCTCCCTGACCAAATTGCAGA	3
Hairy root	TCCTCCCTGACCAAATTGCAGAG	1
Hairy root	CTCCCTGACCAAATTGCAGAG	4
Hairy root	TCCTCCCTGACCAAATTGCAGAGC	1
Hairy root	CTCCCTGACCAAATTGCAGAGC	1
Hairy root	TCCCTGACCAAATTGCAGAGC	6
Hairy root	CCCTGACCAAATTGCAGAGC	1
Hairy root	TCCCTGACCAAATTGCAGAGCT	1
Hairy root	TCCTCCCTGACCAAATTGCAGAGCTT	1
Hairy root	CAAGCTCTGCAATTTGGTCAG	3
Hairy root	ATCAAGCTCTGCAATTTGGTCAGG	1
Hairy root	ATCAAGCTCTGCAATTTGGTC	3
Hairy root	CATCAAGCTCTGCAATTTGGTCAG	1
Hairy root	CATCAAGCTCTGCAATTTG	1
Hairy root	TCATCAAGCTCTGCAATTTGGT	1
Hairy root	ACCAAATTGCAGAGCTTGATGA	1
Hairy root	CCAAATTGCAGAGCTTGATGA	1
Hairy root	TCATCAAGCTCTGCAATTTGG	3
Hairy root	ATCATCAAGCTCTGCAATTTG	2
Hairy root	AAATTGCAGAGCTTGATGATC	1
Hairy root	CTCAGATCATCAAGCTCTGCA	2
Hairy root	CGCTCAGATCATCAAGCTCTG	6
Hairy root	ACGCTCAGATCATCAAGCTCT	2
Hairy root	GACGCTCAGATCATCAAGCTC	1
Hairy root	TGACGCTCAGATCATCAAGCT	1
Hairy root	CTTGATGATCTGAGCGTCACT	1
Hairy root	TGATGATCTGAGCGTCACTCC	2
Hairy root	AGGAGTGACGCTCAGATCATCA	1
Hairy root	GATGATCTGAGCGTCACTCCT	1
Hairy root	GATGATCTGAGCGTCACTCCTC	1
Hairy root	ATGATCTGAGCGTCACTCCTC	3
Hairy root	TGATGATCTGAGCGTCACTCCTCT	1
Hairy root	TGATCTGAGCGTCACTCCTCTG	1
Hairy root	ATGATCTGAGCGTCACTCCTCTGG	1
Hairy root	TCTGAGCGTCACTCCTCTGGC	93
Hairy root	TGAGCGTCACTCCTCTGGCT	1
Hairy root	TGAGCGTCACTCCTCTGGCTA	13
Hairy root	TGAGCGTCACTCCTCTGGCTAT	1
Hairy root	TTATAGCCAGAGGAGTGACGC	3
Hairy root	TTATAGCCAGAGGAGTGACG	1
Hairy root	AAGTTATAGCCAGAGGAGTGAC	1
Hairy root	TCACTCCTCTGGCTATAACTT	3
Hairy root	TCACTCCTCTGGCTATAACTTC	4
Hairy root	CACTCCTCTGGCTATAACTTC	3
Hairy root	AGAAGTTATAGCCAGAGGAGTG	1
Hairy root	ACTCCTCTGGCTATAACTTCT	2
Hairy root	AGAAGTTATAGCCAGAGGAGT	2
Hairy root	AGAAGTTATAGCCAGAGGAG	1
Hairy root	ACTCCTCTGGCTATAACTTCTC	1
Hairy root	GAGAAGTTATAGCCAGAGGAG	6
Hairy root	CTCCTCTGGCTATAACTTCTC	11
Hairy root	GAGAAGTTATAGCCAGAGGA	1
Hairy root	CTCCTCTGGCTATAACTTCTCC	2
Hairy root	GGAGAAGTTATAGCCAGAGGA	1
Hairy root	TCCTCTGGCTATAACTTCTCC	7
Hairy root	CTCCTCTGGCTATAACTTCTCCT	1
Hairy root	AGGAGAAGTTATAGCCAGAGGA	1
Hairy root	TCCTCTGGCTATAACTTCTCCT	1
Hairy root	CCTCTGGCTATAACTTCTCCT	2
Hairy root	TCTGGCTATAACTTCTCCT	1
Hairy root	CCTCTGGCTATAACTTCTCCTG	3
Hairy root	CTCTGGCTATAACTTCTCCTG	3
Hairy root	CAGGAGAAGTTATAGCCAGAG	3
Hairy root	TCTGGCTATAACTTCTCCTGG	10
Hairy root	CTGGCTATAACTTCTCCTGGG	8
Hairy root	TGGCTATAACTTCTCCTGGGC	20
Hairy root	GCCCAGGAGAAGTTATAGCCA	1
Hairy root	TGGCTATAACTTCTCCTGGGCC	2
Hairy root	GGCTATAACTTCTCCTGGGCC	1
Hairy root	GCTATAACTTCTCCTGGGCCT	1
Hairy root	GCTATAACTTCTCCTGGGCCTC	1
Hairy root	CTATAACTTCTCCTGGGCCTC	5
Hairy root	TATAACTTCTCCTGGGCCTCC	16
Hairy root	ATAACTTCTCCTGGGCCTCCC	9
Hairy root	TAACTTCTCCTGGGCCTCCCG	1
Hairy root	CTTCTCCTGGGCCTCCCGTG	1
Hairy root	TCACGGGAGGCCCAGGAGAAG	1
Hairy root	TTCTCCTGGGCCTCCCGTGAT	1
Hairy root	TTCTCCTGGGCCTCCCGTGATG	2
Hairy root	CATCACGGGAGGCCCAGGAGAA	1
Hairy root	CTCCTGGGCCTCCCGTGATGG	1
Hairy root	CCTGGGCCTCCCGTGATGGTC	4
Hairy root	TGACCATCACGGGAGGCCCAGGAG	1
Hairy root	CTGGGCCTCCCGTGATGGTCA	1
Hairy root	TGACCATCACGGGAGGCCCAG	3
Hairy root	TGGGCCTCCCGTGATGGTCAA	3
Hairy root	TGGGCCTCCCGTGATGGTCAAT	1
Hairy root	TCATTGACCATCACGGGAGGCC	1
Hairy root	TCATTGACCATCACGGGAGGC	49
Hairy root	ATCATTGACCATCACGGGAGGC	1
Hairy root	CCTCCCGTGATGGTCAATGAT	1
Hairy root	GATCATTGACCATCACGGGAG	1
Hairy root	TGATCATTGACCATCACGGGA	4
Hairy root	TTCCGTGATCATTGACCATCA	1
Hairy root	AATTCCGTGATCATTGACCA	1
Hairy root	TGGTCAATGATCACGGAATTG	2
Hairy root	GGCAATTCCGTGATCATTGACC	1
Hairy root	TCAATGATCACGGAATTGCC	1
Hairy root	CAATGATCACGGAATTGCCACG	2
Hairy root	ATGATCACGGAATTGCCACGA	3
Hairy root	TCGTGGCAATTCCGTGATCAT	1
Hairy root	ATGATCACGGAATTGCCACGAG	1
Hairy root	TGATCACGGAATTGCCACGAG	3
Hairy root	AATGATCACGGAATTGCCACGAGG	4
Hairy root	TGATCACGGAATTGCCACGAGG	1
Hairy root	GATCACGGAATTGCCACGAGG	2
Hairy root	ATGATCACGGAATTGCCACGAGGG	1
Hairy root	GATCACGGAATTGCCACGAGGG	1
Hairy root	ATCACGGAATTGCCACGAGGG	1
Hairy root	CCCTCGTGGCAATTCCGTGAT	1
Hairy root	CCCTCGTGGCAATTCCGTG	1
Hairy root	TCACGGAATTGCCACGAGGGG	12
Hairy root	ACGGAATTGCCACGAGGGGAC	1
Hairy root	CGGAATTGCCACGAGGGGACG	4
Hairy root	CGTCCCCTCGTGGCAATTCCG	1
Hairy root	CGGAATTGCCACGAGGGGACGC	5
Hairy root	GGAATTGCCACGAGGGGACGC	1
Hairy root	GAATTGCCACGAGGGGACGCT	1
Hairy root	AAGCGTCCCCTCGTGGCAATTC	2
Hairy root	AATTGCCACGAGGGGACGCTT	1
Hairy root	TGCCACGAGGGGACGCTT	1
Hairy root	ATTGCCACGAGGGGACGCTTT	2
Hairy root	ATTGCCACGAGGGGACGCTTTG	1
Hairy root	CAAAGCGTCCCCTCGTGGCAA	5
Hairy root	TTGCCACGAGGGGACGCTTTG	3
Hairy root	CAAAGCGTCCCCTCGTGGCA	1
Hairy root	TTGCCACGAGGGGACGCTTTGT	1
Hairy root	TGCCACGAGGGGACGCTTTGT	1
Hairy root	ACAAAGCGTCCCCTCGTGGCA	2
Hairy root	GACAAAGCGTCCCCTCGTGGC	1
Hairy root	CGACAAAGCGTCCCCTCGTGGC	1
Hairy root	CCACGAGGGGACGCTTTGTCG	2
Hairy root	AGCGACAAAGCGTCCCCTCGTGGC	1
Hairy root	CAGCGACAAAGCGTCCCCTCG	4
Hairy root	CGAGGGGACGCTTTGTCGCTG	1
Hairy root	CCAGCGACAAAGCGTCCCCTCG	2
Hairy root	CCAGCGACAAAGCGTCCCCTC	2
Hairy root	TCCAGCGACAAAGCGTCCCCTC	4
Hairy root	TCCAGCGACAAAGCGTCCCCT	1
Hairy root	TCCAGCGACAAAGCGTCCCC	2
Hairy root	CGGTCCAGCGACAAAGCGTCC	1
Hairy root	GGACGCTTTGTCGCTGGACCG	1
Hairy root	CGCTTTGTCGCTGGACCG	1
Hairy root	ACGCTTTGTCGCTGGACCGGA	1
Hairy root	CTTTGTCGCTGGACCGGA	1
Hairy root	CGCTTTGTCGCTGGACCGGAA	1
Hairy root	ATTCCGGTCCAGCGACAAAGCGTC	1
Hairy root	CGCTTTGTCGCTGGACCGGAAT	2
Hairy root	ATATTCCGGTCCAGCGACAAAGCG	1
Hairy root	TTTGTCGCTGGACCGGAATAT	1
Hairy root	AATATTCCGGTCCAGCGACAAAGC	1
Hairy root	AATATTCCGGTCCAGCGACAAA	1
Hairy root	TTTGTCGCTGGACCGGAATATT	19
Hairy root	TTGTCGCTGGACCGGAATATT	17
Hairy root	TTTGTCGCTGGACCGGAATATTC	1
Hairy root	TTGTCGCTGGACCGGAATATTC	4
Hairy root	TGTCGCTGGACCGGAATATTC	5
Hairy root	TGAATATTCCGGTCCAGCGACA	1
Hairy root	TGTCGCTGGACCGGAATATTCA	1
Hairy root	TGAATATTCCGGTCCAGCGAC	2
Hairy root	TCTGAATATTCCGGTCCAGCGACA	1
Hairy root	TCTGAATATTCCGGTCCAGCGA	1
Hairy root	TCTGAATATTCCGGTCCAGCG	4
Hairy root	GGACCGGAATATTCAGAC	1
Hairy root	TCGCTGGACCGGAATATTCAGACC	3
Hairy root	TGGACCGGAATATTCAGACC	1
Hairy root	TAGGTCTGAATATTCCGGTCCAGC	1
Hairy root	TAGGTCTGAATATTCCGGTCC	1
Hairy root	GTAGGTCTGAATATTCCGGTCC	2
Hairy root	GTAGGTCTGAATATTCCGGTC	11
Hairy root	GTAGGTCTGAATATTCCGGT	1
Hairy root	GTAGGTCTGAATATTCCGG	1
Hairy root	TGGACCGGAATATTCAGACCTACG	1
Hairy root	CGTAGGTCTGAATATTCCGGTC	2
Hairy root	CGTAGGTCTGAATATTCCGGT	3
Hairy root	CGTAGGTCTGAATATTCCGG	2
Hairy root	CCGTAGGTCTGAATATTCCGGTCC	1
Hairy root	CCGTAGGTCTGAATATTCCGGTC	4
Hairy root	CCGTAGGTCTGAATATTCCGGT	8
Hairy root	CCGTAGGTCTGAATATTCCGG	7
Hairy root	CCGTAGGTCTGAATATTCCG	5
Hairy root	CCGTAGGTCTGAATATTCC	1
Hairy root	CCCGTAGGTCTGAATATTCCGG	1
Hairy root	CCCGTAGGTCTGAATATTCCG	6
Hairy root	GAATATTCAGACCTACGGG	1
Hairy root	GGACCGGAATATTCAGACCTACGGGG	1
Hairy root	GACCGGAATATTCAGACCTACGGGG	1
Hairy root	CCGGAATATTCAGACCTACGGGG	7
Hairy root	CCCCGTAGGTCTGAATATTCCG	2
Hairy root	CGGAATATTCAGACCTACGGGG	6
Hairy root	CCCCGTAGGTCTGAATATTCC	2
Hairy root	GGAATATTCAGACCTACGGGG	3
Hairy root	CCCCGTAGGTCTGAATATTC	1
Hairy root	ACCCCGTAGGTCTGAATATTCC	1
Hairy root	ACCCCGTAGGTCTGAATATTC	1
Hairy root	GAATATTCAGACCTACGGGGT	1
Hairy root	TAACCCCGTAGGTCTGAATATT	1
Hairy root	TATTAACCCCGTAGGTCTGAAT	1
Hairy root	TATTAACCCCGTAGGTCTGAA	2
Hairy root	CGTATTAACCCCGTAGGTCTG	3
Hairy root	TGCGTATTAACCCCGTAGGTC	1
Hairy root	CGGGGTTAATACGCAGTTCTA	1
Hairy root	TAGAACTGCGTATTAACCCCG	1
Hairy root	TTAGAACTGCGTATTAACCCCGTA	1
Hairy root	TTAATACGCAGTTCTAAAC	3
Hairy root	GTTTAGAACTGCGTATTAA	3
Hairy root	TTAATACGCAGTTCTAAACA	2
Hairy root	TTAATACGCAGTTCTAAACAA	3
Hairy root	TTGTTTAGAACTGCGTATTAA	1
Hairy root	TTAATACGCAGTTCTAAACAAAC	1
Hairy root	TTAATACGCAGTTCTAAACAAACC	1
Hairy root	TTAATACGCAGTTCTAAACAAACCT	1
Hairy root	AATACGCAGTTCTAAACAAACCTA	1
Hairy root	CGTAGGTTTGTTTAGAACTGC	1
Hairy root	CCGTAGGTTTGTTTAGAACTGCG	9
Hairy root	CCGTAGGTTTGTTTAGAACTGC	8
Hairy root	CCGTAGGTTTGTTTAGAACTG	14
Hairy root	CCGTAGGTTTGTTTAGAACT	5
Hairy root	CCGTAGGTTTGTTTAGAAC	3
Hairy root	CCCGTAGGTTTGTTTAGAACTGCG	9
Hairy root	CCCGTAGGTTTGTTTAGAACTGC	95
Hairy root	CAGTTCTAAACAAACCTACGGG	4
Hairy root	CCCGTAGGTTTGTTTAGAACTG	44
Hairy root	CCCGTAGGTTTGTTTAGAACT	29
Hairy root	GTTCTAAACAAACCTACGGG	1
Hairy root	CCCGTAGGTTTGTTTAGAAC	14
Hairy root	TCTAAACAAACCTACGGG	1
Hairy root	CCCGTAGGTTTGTTTAGA	3
Hairy root	TCCCGTAGGTTTGTTTAGAACTGC	62
Hairy root	GCAGTTCTAAACAAACCTACGGGA	5
Hairy root	TCCCGTAGGTTTGTTTAGAACTG	9
Hairy root	CAGTTCTAAACAAACCTACGGGA	56
Hairy root	AGTTCTAAACAAACCTACGGGA	8
Hairy root	TCCCGTAGGTTTGTTTAGAACT	10
Hairy root	TCCCGTAGGTTTGTTTAGAAC	17
Hairy root	TCCCGTAGGTTTGTTTAGAA	1
Hairy root	TCCCGTAGGTTTGTTTAGA	2
Hairy root	ATCCCGTAGGTTTGTTTAGAACTGC	1
Hairy root	CAGTTCTAAACAAACCTACGGGAT	35
Hairy root	ATCCCGTAGGTTTGTTTAGAACTG	278
Hairy root	ATCCCGTAGGTTTGTTTAGAACT	12
Hairy root	AGTTCTAAACAAACCTACGGGAT	4
Hairy root	ATCCCGTAGGTTTGTTTAGAAC	29
Hairy root	ATCCCGTAGGTTTGTTTAGAA	16
Hairy root	ATCCCGTAGGTTTGTTTAGA	1
Hairy root	TCTAAACAAACCTACGGGAT	1
Hairy root	CAGTTCTAAACAAACCTACGGGATT	2
Hairy root	AATCCCGTAGGTTTGTTTAGAACT	100
Hairy root	AGTTCTAAACAAACCTACGGGATT	18
Hairy root	AATCCCGTAGGTTTGTTTAGAAC	3
Hairy root	AATCCCGTAGGTTTGTTTAGAA	5
Hairy root	TTCTAAACAAACCTACGGGATT	5
Hairy root	TCTAAACAAACCTACGGGATT	2
Hairy root	TAATCCCGTAGGTTTGTTTAGAAC	13
Hairy root	TAATCCCGTAGGTTTGTTTAGA	4
Hairy root	TAATCCCGTAGGTTTGTTTAG	1
Hairy root	TAATCCCGTAGGTTTGTT	1
Hairy root	TTAATCCCGTAGGTTTGTTTAGAACT	1
Hairy root	TTAATCCCGTAGGTTTGTTTAGAA	7
Hairy root	TTAATCCCGTAGGTTTGTTTAGA	1
Hairy root	TTAATCCCGTAGGTTTGTTTAG	5
Hairy root	TTAATCCCGTAGGTTTGTTTA	11
Hairy root	ATTAATCCCGTAGGTTTGTTTAGA	4
Hairy root	ATTAATCCCGTAGGTTTGTTTA	6
Hairy root	ATTAATCCCGTAGGTTTGTTT	2
Hairy root	TATTAATCCCGTAGGTTTGTTT	8
Hairy root	AACAAACCTACGGGATTAATA	1
Hairy root	TATTAATCCCGTAGGTTTGTT	39
Hairy root	TATTAATCCCGTAGGTTT	1
Hairy root	GTATTAATCCCGTAGGTTTGTTTA	2
Hairy root	GTATTAATCCCGTAGGTTTGTT	4
Hairy root	GTATTAATCCCGTAGGTTTGT	20
Hairy root	GTATTAATCCCGTAGGTTTG	3
Hairy root	GTATTAATCCCGTAGGTTT	35
Hairy root	GTATTAATCCCGTAGGTT	2
Hairy root	CGTATTAATCCCGTAGGTTTGT	5
Hairy root	CGTATTAATCCCGTAGGTTTG	25
Hairy root	CGTATTAATCCCGTAGGTTT	137
Hairy root	CGTATTAATCCCGTAGGTT	3
Hairy root	CGTATTAATCCCGTAGGT	1
Hairy root	ACCTACGGGATTAATACG	2
Hairy root	CAAACCTACGGGATTAATACGC	5
Hairy root	GCGTATTAATCCCGTAGGTTTG	2
Hairy root	AAACCTACGGGATTAATACGC	4
Hairy root	GCGTATTAATCCCGTAGGTTT	189
Hairy root	GCGTATTAATCCCGTAGGTT	5
Hairy root	AACCTACGGGATTAATACGC	1
Hairy root	ACCTACGGGATTAATACGC	12
Hairy root	GCGTATTAATCCCGTAGGT	2
Hairy root	CCTACGGGATTAATACGC	2
Hairy root	GCGTATTAATCCCGTAGG	13
Hairy root	AAACCTACGGGATTAATACGCA	1
Hairy root	TGCGTATTAATCCCGTAGGTTT	3304
Hairy root	TGCGTATTAATCCCGTAGGTT	20
Hairy root	ACCTACGGGATTAATACGCA	13
Hairy root	TGCGTATTAATCCCGTAGGT	1
Hairy root	TGCGTATTAATCCCGTAGG	6
Hairy root	GTGCGTATTAATCCCGTAGGTTT	2
Hairy root	GTGCGTATTAATCCCGTAGGTT	1
Hairy root	ACCTACGGGATTAATACGCAC	50
Hairy root	CGTGCGTATTAATCCCGTAGGTTT	7
Hairy root	AAACCTACGGGATTAATACGCACG	2
Hairy root	CGTGCGTATTAATCCCGTAGGTT	1
Hairy root	ACCTACGGGATTAATACGCACG	185
Hairy root	CGTGCGTATTAATCCCGTAGGT	1
Hairy root	CCTACGGGATTAATACGCACG	1
Hairy root	ACGTGCGTATTAATCCCGTAGGTTT	1
Hairy root	CCTACGGGATTAATACGCACGT	2
Hairy root	CTACGGGATTAATACGCACGT	2
Hairy root	TACGGGATTAATACGCACGT	1
Hairy root	CGGGATTAATACGCACGT	1
Hairy root	ACCTACGGGATTAATACGCACGTG	61
Hairy root	CTACGGGATTAATACGCACGTG	1
Hairy root	TACGGGATTAATACGCACGTG	10
Hairy root	ACGGGATTAATACGCACGTG	1
Hairy root	CGGGATTAATACGCACGTG	2
Hairy root	CCACGTGCGTATTAATCCCGTAGG	1
Hairy root	CTACGGGATTAATACGCACGTGG	1
Hairy root	CCACGTGCGTATTAATCCCGTAG	1
Hairy root	TACGGGATTAATACGCACGTGG	19
Hairy root	ACGGGATTAATACGCACGTGG	3
Hairy root	CCACGTGCGTATTAATCCCG	1
Hairy root	GGGATTAATACGCACGTGG	1
Hairy root	CTACGGGATTAATACGCACGTGGC	1
Hairy root	TACGGGATTAATACGCACGTGGC	4
Hairy root	ACGGGATTAATACGCACGTGGC	2
Hairy root	GCCACGTGCGTATTAATCCCG	1
Hairy root	CGGGATTAATACGCACGTGGC	24
Hairy root	GGGATTAATACGCACGTGGC	4
Hairy root	GGATTAATACGCACGTGGC	5
Hairy root	AGCCACGTGCGTATTAATCCCGTA	5
Hairy root	ACGGGATTAATACGCACGTGGCT	1
Hairy root	AGCCACGTGCGTATTAATCCCG	1
Hairy root	CGGGATTAATACGCACGTGGCT	2
Hairy root	GGGATTAATACGCACGTGGCT	4
Hairy root	GGATTAATACGCACGTGGCT	1
Hairy root	ACGGGATTAATACGCACGTGGCTC	1
Hairy root	GAGCCACGTGCGTATTAATCCC	1
Hairy root	GGGATTAATACGCACGTGGCTC	1
Hairy root	GGATTAATACGCACGTGGCTC	3
Hairy root	TTAATACGCACGTGGCTC	17
Hairy root	CGGGATTAATACGCACGTGGCTCT	8
Hairy root	AGAGCCACGTGCGTATTAATCCCG	3
Hairy root	GGATTAATACGCACGTGGCTCT	2
Hairy root	GATTAATACGCACGTGGCTCT	6
Hairy root	TTAATACGCACGTGGCTCT	2
Hairy root	GGGATTAATACGCACGTGGCTCTA	1
Hairy root	GATTAATACGCACGTGGCTCTA	1
Hairy root	ATTAATACGCACGTGGCTCTA	11
Hairy root	TTAATACGCACGTGGCTCTA	11
Hairy root	GGATTAATACGCACGTGGCTCTAT	2
Hairy root	TTAATACGCACGTGGCTCTAT	138
Hairy root	TTAATACGCACGTGGCTCTATA	7
Hairy root	TAATACGCACGTGGCTCTATA	2
Hairy root	TTAATACGCACGTGGCTCTATAA	1
Hairy root	TTATAGAGCCACGTGCGTATT	2
Hairy root	AATACGCACGTGGCTCTATAA	1
Hairy root	TTAATACGCACGTGGCTCTATAAT	3
Hairy root	TTAATACGCACGTGGCTCTATAATT	4
Hairy root	AATTATAGAGCCACGTGCGTA	1
Hairy root	TACGCACGTGGCTCTATAATT	4
Hairy root	AATACGCACGTGGCTCTATAATTT	5
Hairy root	AAATTATAGAGCCACGTGCGTATT	1
Hairy root	AAATTATAGAGCCACGTGCGT	1
Hairy root	ATACGCACGTGGCTCTATAATTTC	6
Hairy root	TACGCACGTGGCTCTATAATTTC	1
Hairy root	ACGCACGTGGCTCTATAATTTC	5
Hairy root	CGCACGTGGCTCTATAATTTC	37
Hairy root	GAAATTATAGAGCCACGTGCG	3
Hairy root	GAAATTATAGAGCCACGTGC	2
Hairy root	GAAATTATAGAGCCACGT	2
Hairy root	CGAAATTATAGAGCCACGTGCGTA	10
Hairy root	TACGCACGTGGCTCTATAATTTCG	3
Hairy root	CGAAATTATAGAGCCACGTGCG	1
Hairy root	CGCACGTGGCTCTATAATTTCG	4
Hairy root	CGAAATTATAGAGCCACGTGC	60
Hairy root	CGAAATTATAGAGCCACGTG	2
Hairy root	CGAAATTATAGAGCCACG	2
Hairy root	TCGAAATTATAGAGCCACGTGCGT	2
Hairy root	TCGAAATTATAGAGCCACGTGCG	2
Hairy root	TCGAAATTATAGAGCCACGTGC	1
Hairy root	CACGTGGCTCTATAATTTCGA	1
Hairy root	TCGAAATTATAGAGCCACGTG	28
Hairy root	TCGAAATTATAGAGCCACG	1
Hairy root	ATCGAAATTATAGAGCCACGTGCG	6
Hairy root	CGCACGTGGCTCTATAATTTCGAT	3
Hairy root	ATCGAAATTATAGAGCCACGTG	5
Hairy root	CACGTGGCTCTATAATTTCGAT	2
Hairy root	ATCGAAATTATAGAGCCACGT	64
Hairy root	ACGTGGCTCTATAATTTCGAT	4
Hairy root	ATCGAAATTATAGAGCCACG	2
Hairy root	GCACGTGGCTCTATAATTTCGATT	13
Hairy root	AATCGAAATTATAGAGCCACGTGC	4
Hairy root	AATCGAAATTATAGAGCCACGTG	1
Hairy root	CACGTGGCTCTATAATTTCGATT	2
Hairy root	AATCGAAATTATAGAGCCACGT	3
Hairy root	AATCGAAATTATAGAGCCACG	6
Hairy root	CGTGGCTCTATAATTTCGATT	6
Hairy root	GTGGCTCTATAATTTCGATT	3
Hairy root	TGGCTCTATAATTTCGATT	2
Hairy root	CACGTGGCTCTATAATTTCGATTC	1
Hairy root	CGTGGCTCTATAATTTCGATTC	8
Hairy root	GTGGCTCTATAATTTCGATTC	31
Hairy root	TGGCTCTATAATTTCGATTC	141
Hairy root	ACGTGGCTCTATAATTTCGATTCA	3
Hairy root	TGAATCGAAATTATAGAGCCACG	2
Hairy root	GTGGCTCTATAATTTCGATTCA	10
Hairy root	TGGCTCTATAATTTCGATTCA	2880
Hairy root	GGCTCTATAATTTCGATTCA	1
Hairy root	GCTCTATAATTTCGATTCA	1
Hairy root	CTCTATAATTTCGATTCA	1
Hairy root	ATGAATCGAAATTATAGAGCCACG	24
Hairy root	TGGCTCTATAATTTCGATTCAT	11
Hairy root	ATGAATCGAAATTATAGA	1
Hairy root	GATGAATCGAAATTATAGAGCCACG	2
Hairy root	GTGGCTCTATAATTTCGATTCATC	2
Hairy root	TGGCTCTATAATTTCGATTCATC	5
Hairy root	GATGAATCGAAATTATAGAGCCA	1
Hairy root	GGCTCTATAATTTCGATTCATC	1
Hairy root	GCTCTATAATTTCGATTCATC	1
Hairy root	TGGCTCTATAATTTCGATTCATCT	4
Hairy root	AGATGAATCGAAATTATAGAGC	1
Hairy root	CTCTATAATTTCGATTCATCT	2
Hairy root	TGGCTCTATAATTTCGATTCATCTC	1
Hairy root	GAGATGAATCGAAATTATAGAGCC	1
Hairy root	CTCTATAATTTCGATTCATCTC	4
Hairy root	TCTATAATTTCGATTCATCTC	3
Hairy root	CTCTATAATTTCGATTCATCTCG	2
Hairy root	TCTATAATTTCGATTCATCTCG	1
Hairy root	CGAGATGAATCGAAATTATAGA	1
Hairy root	CGAGATGAATCGAAATTATAG	1
Hairy root	CTATAATTTCGATTCATCTCG	22
Hairy root	CTCTATAATTTCGATTCATCTCGC	3
Hairy root	TCTATAATTTCGATTCATCTCGC	1
Hairy root	CTATAATTTCGATTCATCTCGC	43
Hairy root	TATAATTTCGATTCATCTCGC	71
Hairy root	AATTTCGATTCATCTCGC	3
Hairy root	CTCTATAATTTCGATTCATCTCGCC	1
Hairy root	TCTATAATTTCGATTCATCTCGCC	7
Hairy root	CTATAATTTCGATTCATCTCGCC	1
Hairy root	TATAATTTCGATTCATCTCGCC	22
Hairy root	ATAATTTCGATTCATCTCGCC	58
Hairy root	GGCGAGATGAATCGAAATTAT	30
Hairy root	TAATTTCGATTCATCTCGCC	3
Hairy root	GGCGAGATGAATCGAAATTA	4
Hairy root	GGCGAGATGAATCGAAATT	2
Hairy root	AATTTCGATTCATCTCGCC	12
Hairy root	GGCGAGATGAATCGAAAT	7
Hairy root	CTATAATTTCGATTCATCTCGCCG	2
Hairy root	ATAATTTCGATTCATCTCGCCG	8
Hairy root	CGGCGAGATGAATCGAAATTAT	6
Hairy root	TAATTTCGATTCATCTCGCCG	36
Hairy root	CGGCGAGATGAATCGAAATTA	2
Hairy root	CGGCGAGATGAATCGAAATT	1
Hairy root	AATTTCGATTCATCTCGCCG	24
Hairy root	ATTTCGATTCATCTCGCCG	1
Hairy root	CGGCGAGATGAATCGAAAT	1
Hairy root	TTTCGATTCATCTCGCCG	1
Hairy root	CTATAATTTCGATTCATCTCGCCGC	1
Hairy root	TATAATTTCGATTCATCTCGCCGC	5
Hairy root	GCGGCGAGATGAATCGAAATTAT	4
Hairy root	GCGGCGAGATGAATCGAAATTA	1
Hairy root	TAATTTCGATTCATCTCGCCGC	34
Hairy root	AATTTCGATTCATCTCGCCGC	1061
Hairy root	ATTTCGATTCATCTCGCCGC	9
Hairy root	TTTCGATTCATCTCGCCGC	10
Hairy root	TTCGATTCATCTCGCCGC	32
Hairy root	GGCGGCGAGATGAATCGAAATTAT	3
Hairy root	ATAATTTCGATTCATCTCGCCGCC	6
Hairy root	TAATTTCGATTCATCTCGCCGCC	1
Hairy root	AATTTCGATTCATCTCGCCGCC	114
Hairy root	ATTTCGATTCATCTCGCCGCC	49
Hairy root	TTTCGATTCATCTCGCCGCC	4
Hairy root	GGCGGCGAGATGAATCGAA	1
Hairy root	TTCGATTCATCTCGCCGCC	7
Hairy root	TCGATTCATCTCGCCGCC	1
Hairy root	AATTTCGATTCATCTCGCCGCCG	24
Hairy root	CGGCGGCGAGATGAATCGAAAT	2
Hairy root	ATTTCGATTCATCTCGCCGCCG	10
Hairy root	TTTCGATTCATCTCGCCGCCG	81
Hairy root	CGGCGGCGAGATGAATCGAAA	2
Hairy root	TCGATTCATCTCGCCGCCG	1
Hairy root	CGATTCATCTCGCCGCCG	1
Hairy root	AATTTCGATTCATCTCGCCGCCGG	255
Hairy root	ATTTCGATTCATCTCGCCGCCGG	2
Hairy root	TTTCGATTCATCTCGCCGCCGG	67
Hairy root	CCGGCGGCGAGATGAATCGAA	1
Hairy root	TTCGATTCATCTCGCCGCCGG	112
Hairy root	TCGATTCATCTCGCCGCCGG	7
Hairy root	CGATTCATCTCGCCGCCGG	1
Hairy root	AATTTCGATTCATCTCGCCGCCGGA	30
Hairy root	ATTTCGATTCATCTCGCCGCCGGA	5
Hairy root	TCCGGCGGCGAGATGAATCGAAA	1
Hairy root	TTCGATTCATCTCGCCGCCGGA	19
Hairy root	TCCGGCGGCGAGATGAATCGAA	4
Hairy root	TCGATTCATCTCGCCGCCGGA	154
Hairy root	TCCGGCGGCGAGATGAATCGA	29
Hairy root	GATTCATCTCGCCGCCGGA	1
Hairy root	TTTCGATTCATCTCGCCGCCGGAG	2
Hairy root	CTCCGGCGGCGAGATGAATCGAA	1
Hairy root	CTCCGGCGGCGAGATGAATCGA	13
Hairy root	TCGATTCATCTCGCCGCCGGAG	25
Hairy root	CTCCGGCGGCGAGATGAATCG	2
Hairy root	CGATTCATCTCGCCGCCGGAG	77
Hairy root	ATTCATCTCGCCGCCGGAG	1
Hairy root	TTCGATTCATCTCGCCGCCGGAGA	5
Hairy root	TCTCCGGCGGCGAGATGAATCGAA	1
Hairy root	CGATTCATCTCGCCGCCGGAGA	17
Hairy root	TCTCCGGCGGCGAGATGAATCG	7
Hairy root	TCTCCGGCGGCGAGATGAATC	29
Hairy root	GATTCATCTCGCCGCCGGAGA	2
Hairy root	ATCTCCGGCGGCGAGATGAATCGA	3
Hairy root	TCGATTCATCTCGCCGCCGGAGAT	5
Hairy root	ATCTCCGGCGGCGAGATGAATCG	2
Hairy root	ATCTCCGGCGGCGAGATGAATC	1
Hairy root	ATCTCCGGCGGCGAGATGAAT	2
Hairy root	ATTCATCTCGCCGCCGGAGAT	5
Hairy root	TTCGATTCATCTCGCCGCCGGAGATG	1
Hairy root	CGATTCATCTCGCCGCCGGAGATG	6
Hairy root	TTCATCTCGCCGCCGGAGATG	28
Hairy root	TCGATTCATCTCGCCGCCGGAGATGA	1
Hairy root	GATTCATCTCGCCGCCGGAGATGA	3
Hairy root	TCATCTCCGGCGGCGAGATGAA	1
Hairy root	TCATCTCGCCGCCGGAGATGA	4
Hairy root	TCTCGCCGCCGGAGATGA	2
Hairy root	CATCTCGCCGCCGGAGATGAT	2
Hairy root	TCTCGCCGCCGGAGATGAT	1
Hairy root	CATCATCTCCGGCGGCGAGATG	3
Hairy root	CATCTCGCCGCCGGAGATGATG	4
Hairy root	ATCTCGCCGCCGGAGATGATG	8
Hairy root	TCTCGCCGCCGGAGATGATG	41
Hairy root	TCGCCGCCGGAGATGATG	3
Hairy root	TCTCGCCGCCGGAGATGATGT	1604
Hairy root	TCGCCGCCGGAGATGATGT	4
Hairy root	GACATCATCTCCGGCGGCGAGATG	9
Hairy root	ATCTCGCCGCCGGAGATGATGTC	1
Hairy root	TCTCGCCGCCGGAGATGATGTC	311
Hairy root	CTCGCCGCCGGAGATGATGTC	51
Hairy root	TCGCCGCCGGAGATGATGTC	4
Hairy root	GACATCATCTCCGGCGGC	2
Hairy root	ATCTCGCCGCCGGAGATGATGTCG	3
Hairy root	TCTCGCCGCCGGAGATGATGTCG	4
Hairy root	CGACATCATCTCCGGCGGCGAG	6
Hairy root	CGACATCATCTCCGGCGGCGA	6
Hairy root	TCGCCGCCGGAGATGATGTCG	133
Hairy root	CGCCGCCGGAGATGATGTCG	1
Hairy root	CGACATCATCTCCGGCGGCG	1
Hairy root	CGACATCATCTCCGGCGGC	1
Hairy root	CCGACATCATCTCCGGCGGCGAGA	1
Hairy root	TCTCGCCGCCGGAGATGATGTCGG	8
Hairy root	CCGACATCATCTCCGGCGGCGA	21
Hairy root	TCGCCGCCGGAGATGATGTCGG	5
Hairy root	CGCCGCCGGAGATGATGTCGG	14
Hairy root	CCGACATCATCTCCGGCGGCG	1
Hairy root	CCGACATCATCTCCGGCGG	1
Hairy root	CGCCGGAGATGATGTCGG	2
Hairy root	TCTCGCCGCCGGAGATGATGTCGGC	1
Hairy root	GCCGACATCATCTCCGGCGGC	3
Hairy root	AGCCGACATCATCTCCGG	5
Hairy root	TAGCCGACATCATCTCCGGCGGC	3
Hairy root	TAGCCGACATCATCTCCGGCGG	1
Hairy root	TAGCCGACATCATCTCCGGCG	4
Hairy root	TAGCCGACATCATCTCCGGC	6
Hairy root	TAGCCGACATCATCTCCGG	6
Hairy root	CGGAGATGATGTCGGCTA	10
Hairy root	ATAGCCGACATCATCTCCGGCGGC	13
Hairy root	ATAGCCGACATCATCTCCGGC	203
Hairy root	ATAGCCGACATCATCTCCGG	84
Hairy root	CGGAGATGATGTCGGCTAT	4
Hairy root	GGAGATGATGTCGGCTAT	1
Hairy root	AATAGCCGACATCATCTCCGGC	7
Hairy root	AATAGCCGACATCATCTCCGG	313
Hairy root	CCGGAGATGATGTCGGCTATT	3
Hairy root	AATAGCCGACATCATCTCCG	2
Hairy root	CGGAGATGATGTCGGCTATT	9
Hairy root	GGAGATGATGTCGGCTATT	7
Hairy root	AATAGCCGACATCATCTCC	1
Hairy root	GAGATGATGTCGGCTATT	2
Hairy root	AAATAGCCGACATCATCTCCGGC	2
Hairy root	AAATAGCCGACATCATCTCCGG	100
Hairy root	CGGAGATGATGTCGGCTATTT	152
Hairy root	AAATAGCCGACATCATCTCCG	142
Hairy root	AAATAGCCGACATCATCTCC	1
Hairy root	GGAGATGATGTCGGCTATTT	13
Hairy root	AAATAGCCGACATCATCTC	3
Hairy root	GAGATGATGTCGGCTATTT	2
Hairy root	AGATGATGTCGGCTATTT	2
Hairy root	AAATAGCCGACATCATCT	1
Hairy root	AAAATAGCCGACATCATCTCCGGC	13
Hairy root	AAAATAGCCGACATCATCTCCGG	11
Hairy root	CGGAGATGATGTCGGCTATTTT	1
Hairy root	AAAATAGCCGACATCATCTCCG	14
Hairy root	GGAGATGATGTCGGCTATTTT	6
Hairy root	AAAATAGCCGACATCATCTCC	167
Hairy root	AAAATAGCCGACATCATCTC	13
Hairy root	GAAAATAGCCGACATCATCTCCGGC	1
Hairy root	CCGGAGATGATGTCGGCTATTTTC	1
Hairy root	GAAAATAGCCGACATCATCTCCGG	6
Hairy root	CGGAGATGATGTCGGCTATTTTC	4
Hairy root	GGAGATGATGTCGGCTATTTTC	1
Hairy root	GAAAATAGCCGACATCATCTCC	5
Hairy root	GAAAATAGCCGACATCATCTC	49
Hairy root	GAGATGATGTCGGCTATTTTC	18
Hairy root	GAAAATAGCCGACATCATCT	2
Hairy root	GAAAATAGCCGACATCATC	2
Hairy root	GAAAATAGCCGACATCAT	1
Hairy root	AGAAAATAGCCGACATCATCTCCG	5
Hairy root	AGAAAATAGCCGACATCATCTCC	2
Hairy root	AGAAAATAGCCGACATCATCTC	10
Hairy root	AGATGATGTCGGCTATTTTCT	1
Hairy root	AGAAAATAGCCGACATCATCT	9
Hairy root	AGAAAATAGCCGACATCATC	2
Hairy root	GATGATGTCGGCTATTTTCT	3
Hairy root	GAGAAAATAGCCGACATCATCTCCGG	1
Hairy root	GGAGATGATGTCGGCTATTTTCTC	1
Hairy root	GAGAAAATAGCCGACATCATCTCC	8
Hairy root	GAGAAAATAGCCGACATCATCTC	1
Hairy root	AGATGATGTCGGCTATTTTCTC	10
Hairy root	GAGAAAATAGCCGACATCATCT	2
Hairy root	GAGAAAATAGCCGACATCATC	1
Hairy root	GATGATGTCGGCTATTTTCTC	28
Hairy root	TGATGTCGGCTATTTTCTC	1
Hairy root	CGAGAAAATAGCCGACATCATC	5
Hairy root	GATGATGTCGGCTATTTTCTCG	9
Hairy root	CGAGAAAATAGCCGACATCAT	2
Hairy root	ATGATGTCGGCTATTTTCTCG	83
Hairy root	TGATGTCGGCTATTTTCTCG	15
Hairy root	CGAGAAAATAGCCGACATCA	3
Hairy root	CGAGAAAATAGCCGACATC	1
Hairy root	ACGAGAAAATAGCCGACATCATCT	2
Hairy root	AGATGATGTCGGCTATTTTCTCGT	6
Hairy root	GATGATGTCGGCTATTTTCTCGT	1
Hairy root	ATGATGTCGGCTATTTTCTCGT	9
Hairy root	ACGAGAAAATAGCCGACATCA	9
Hairy root	TGATGTCGGCTATTTTCTCGT	34
Hairy root	ACGAGAAAATAGCCGACATC	5
Hairy root	ACGAGAAAATAGCCGACAT	2
Hairy root	AACGAGAAAATAGCCGACATCATC	3
Hairy root	GATGATGTCGGCTATTTTCTCGTT	3
Hairy root	ATGATGTCGGCTATTTTCTCGTT	1
Hairy root	TGATGTCGGCTATTTTCTCGTT	13
Hairy root	AACGAGAAAATAGCCGACATC	9
Hairy root	GATGTCGGCTATTTTCTCGTT	1
Hairy root	ATGTCGGCTATTTTCTCGTT	2
Hairy root	AACGAGAAAATAGCCGACAT	1
Hairy root	AACGAGAAAATAGCCGACA	2
Hairy root	AACGAGAAAATAGCCGAC	3
Hairy root	ATGATGTCGGCTATTTTCTCGTTG	2
Hairy root	GATGTCGGCTATTTTCTCGTTG	1
Hairy root	CAACGAGAAAATAGCCGACATC	7
Hairy root	ATGTCGGCTATTTTCTCGTTG	52
Hairy root	CAACGAGAAAATAGCCGACAT	38
Hairy root	CAACGAGAAAATAGCCGACA	7
Hairy root	TGTCGGCTATTTTCTCGTTG	1
Hairy root	CAACGAGAAAATAGCCGAC	3
Hairy root	TGATGTCGGCTATTTTCTCGTTGG	5
Hairy root	CCAACGAGAAAATAGCCGACATC	2
Hairy root	ATGTCGGCTATTTTCTCGTTGG	4
Hairy root	CCAACGAGAAAATAGCCGACAT	4
Hairy root	TGTCGGCTATTTTCTCGTTGG	122
Hairy root	CCAACGAGAAAATAGCCGACA	146
Hairy root	CCAACGAGAAAATAGCCGAC	10
Hairy root	GTCGGCTATTTTCTCGTTGG	1
Hairy root	CGGCTATTTTCTCGTTGG	54
Hairy root	CCAACGAGAAAATAGCCG	1
Hairy root	ACCAACGAGAAAATAGCCGACATC	4
Hairy root	ACCAACGAGAAAATAGCCGACAT	1
Hairy root	TGTCGGCTATTTTCTCGTTGGT	2
Hairy root	ACCAACGAGAAAATAGCCGACA	13
Hairy root	GTCGGCTATTTTCTCGTTGGT	5
Hairy root	ACCAACGAGAAAATAGCCGAC	823
Hairy root	TCGGCTATTTTCTCGTTGGT	3
Hairy root	ACCAACGAGAAAATAGCCGA	5
Hairy root	CGGCTATTTTCTCGTTGGT	12
Hairy root	ACCAACGAGAAAATAGCCG	3
Hairy root	TACCAACGAGAAAATAGCCGAC	47
Hairy root	TACCAACGAGAAAATAGCCGA	17
Hairy root	TCGGCTATTTTCTCGTTGGTA	47
Hairy root	CGGCTATTTTCTCGTTGGTA	28
Hairy root	TACCAACGAGAAAATAGCCG	1
Hairy root	GGCTATTTTCTCGTTGGTA	4
Hairy root	ATGTCGGCTATTTTCTCGTTGGTAC	1
Hairy root	TGTCGGCTATTTTCTCGTTGGTAC	1
Hairy root	GTACCAACGAGAAAATAGCCGACA	2
Hairy root	GTACCAACGAGAAAATAGCCGAC	2
Hairy root	TCGGCTATTTTCTCGTTGGTAC	6
Hairy root	CGGCTATTTTCTCGTTGGTAC	2193
Hairy root	GTACCAACGAGAAAATAGCCG	7
Hairy root	GTACCAACGAGAAAATAGCC	1
Hairy root	GGCTATTTTCTCGTTGGTAC	8
Hairy root	TGTACCAACGAGAAAATAGCCGAC	19
Hairy root	TCGGCTATTTTCTCGTTGGTACA	1
Hairy root	CGGCTATTTTCTCGTTGGTACA	18
Hairy root	TGTACCAACGAGAAAATAGCC	3
Hairy root	GGCTATTTTCTCGTTGGTACA	10
Hairy root	GCTATTTTCTCGTTGGTACA	1
Hairy root	TTGTACCAACGAGAAAATAGCCGA	1
Hairy root	CGGCTATTTTCTCGTTGGTACAA	2
Hairy root	GGCTATTTTCTCGTTGGTACAA	3
Hairy root	GCTATTTTCTCGTTGGTACAA	14
Hairy root	TTGTACCAACGAGAAAATAGC	3
Hairy root	TATTTTCTCGTTGGTACAA	2
Hairy root	CGGCTATTTTCTCGTTGGTACAAT	25
Hairy root	ATTGTACCAACGAGAAAATAGCCG	1
Hairy root	GGCTATTTTCTCGTTGGTACAAT	1
Hairy root	GCTATTTTCTCGTTGGTACAAT	2
Hairy root	CTATTTTCTCGTTGGTACAAT	3
Hairy root	ATTTTCTCGTTGGTACAATA	1
Hairy root	GCTATTTTCTCGTTGGTACAATAA	1
Hairy root	ATTTTCTCGTTGGTACAATAA	1
Hairy root	CTATTTTCTCGTTGGTACAATAAG	5
Hairy root	TATTTTCTCGTTGGTACAATAAG	1
Hairy root	ATTTTCTCGTTGGTACAATAAG	4
Hairy root	TTTTCTCGTTGGTACAATAAG	20
Hairy root	TTCTCGTTGGTACAATAAG	2
Hairy root	CTTATTGTACCAACGAGAA	1
Hairy root	TCTCGTTGGTACAATAAG	2
Hairy root	TTTTCTCGTTGGTACAATAAGT	4
Hairy root	ACTTATTGTACCAACGAGAA	1
Hairy root	TCTCGTTGGTACAATAAGT	3
Hairy root	ATTTTCTCGTTGGTACAATAAGTT	3
Hairy root	TTTTCTCGTTGGTACAATAAGTT	1
Hairy root	TTCTCGTTGGTACAATAAGTT	9
Hairy root	TCTCGTTGGTACAATAAGTT	8
Hairy root	TTTTCTCGTTGGTACAATAAGTTG	17
Hairy root	TTTCTCGTTGGTACAATAAGTTG	1
Hairy root	CAACTTATTGTACCAACGAGAA	1
Hairy root	TTCTCGTTGGTACAATAAGTTG	7
Hairy root	TCTCGTTGGTACAATAAGTTG	195
Hairy root	CTCGTTGGTACAATAAGTTG	6
Hairy root	TTTTCTCGTTGGTACAATAAGTTGC	1
Hairy root	TTTCTCGTTGGTACAATAAGTTGC	4
Hairy root	TTCTCGTTGGTACAATAAGTTGC	2
Hairy root	TCTCGTTGGTACAATAAGTTGC	67
Hairy root	CTCGTTGGTACAATAAGTTGC	59
Hairy root	GCAACTTATTGTACCAACGAG	4
Hairy root	CGTTGGTACAATAAGTTGC	1
Hairy root	TTCTCGTTGGTACAATAAGTTGCG	1
Hairy root	TCTCGTTGGTACAATAAGTTGCG	2
Hairy root	CTCGTTGGTACAATAAGTTGCG	12
Hairy root	TCGTTGGTACAATAAGTTGCG	4
Hairy root	TCTCGTTGGTACAATAAGTTGCGA	7
Hairy root	TCGCAACTTATTGTACCAACGAGA	1
Hairy root	TCGTTGGTACAATAAGTTGCGA	1
Hairy root	CGTTGGTACAATAAGTTGCGA	11
Hairy root	TCGCAACTTATTGTACCAACG	1
Hairy root	TCTCGTTGGTACAATAAGTTGCGAGC	1
Hairy root	CTCGTTGGTACAATAAGTTGCGAGC	3
Hairy root	TCGTTGGTACAATAAGTTGCGAGC	4
Hairy root	GCTCGCAACTTATTGTACCAAC	1
Hairy root	TTGGTACAATAAGTTGCGAGC	12
Hairy root	GGTACAATAAGTTGCGAGC	3
Hairy root	TTGGTACAATAAGTTGCGAGCC	5
Hairy root	TGGTACAATAAGTTGCGAGCC	14
Hairy root	GGCTCGCAACTTATTGTACCA	2
Hairy root	GGCTCGCAACTTATTGTACC	1
Hairy root	GGTACAATAAGTTGCGAGCC	1
Hairy root	GGTACAATAAGTTGCGAGCCA	1
Hairy root	TGGCTCGCAACTTATTGTACC	26
Hairy root	GTACAATAAGTTGCGAGCCA	2
Hairy root	GTGGCTCGCAACTTATTGTAC	1
Hairy root	GTACAATAAGTTGCGAGCCAC	30
Hairy root	TACAATAAGTTGCGAGCCAC	1
Hairy root	GTTGGTACAATAAGTTGCGAGCCACC	1
Hairy root	TGGTACAATAAGTTGCGAGCCACC	2
Hairy root	GTACAATAAGTTGCGAGCCACC	2
Hairy root	TACAATAAGTTGCGAGCCACC	68
Hairy root	GGTGGCTCGCAACTTATTGTA	1
Hairy root	GGTGGCTCGCAACTTATTGT	1
Hairy root	ACAATAAGTTGCGAGCCACC	2
Hairy root	CAATAAGTTGCGAGCCACC	7
Hairy root	AATAAGTTGCGAGCCACC	5
Hairy root	GGTACAATAAGTTGCGAGCCACCG	1
Hairy root	CGGTGGCTCGCAACTTATTGTA	4
Hairy root	TACAATAAGTTGCGAGCCACCG	21
Hairy root	ACAATAAGTTGCGAGCCACCG	60
Hairy root	CGGTGGCTCGCAACTTATTGT	140
Hairy root	CAATAAGTTGCGAGCCACCG	46
Hairy root	AATAAGTTGCGAGCCACCG	16
Hairy root	GTACAATAAGTTGCGAGCCACCGT	1
Hairy root	TACAATAAGTTGCGAGCCACCGT	1
Hairy root	ACAATAAGTTGCGAGCCACCGT	3
Hairy root	ACGGTGGCTCGCAACTTATTG	1
Hairy root	CAATAAGTTGCGAGCCACCGT	383
Hairy root	AATAAGTTGCGAGCCACCGT	8
Hairy root	ATAAGTTGCGAGCCACCGT	3
Hairy root	TACAATAAGTTGCGAGCCACCGTG	5
Hairy root	ACAATAAGTTGCGAGCCACCGTG	2
Hairy root	CACGGTGGCTCGCAACTTATTG	9
Hairy root	CAATAAGTTGCGAGCCACCGTG	306
Hairy root	AATAAGTTGCGAGCCACCGTG	658
Hairy root	CACGGTGGCTCGCAACTTATT	1
Hairy root	CACGGTGGCTCGCAACTTAT	1
Hairy root	ATAAGTTGCGAGCCACCGTG	16
Hairy root	TAAGTTGCGAGCCACCGTG	6
Hairy root	ACAATAAGTTGCGAGCCACCGTGC	2
Hairy root	CAATAAGTTGCGAGCCACCGTGC	4
Hairy root	AATAAGTTGCGAGCCACCGTGC	25
Hairy root	ATAAGTTGCGAGCCACCGTGC	119
Hairy root	TAAGTTGCGAGCCACCGTGC	4
Hairy root	CAATAAGTTGCGAGCCACCGTGCG	11
Hairy root	AATAAGTTGCGAGCCACCGTGCG	19
Hairy root	ATAAGTTGCGAGCCACCGTGCG	22
Hairy root	CGCACGGTGGCTCGCAACTTA	11
Hairy root	TAAGTTGCGAGCCACCGTGCG	138
Hairy root	AAGTTGCGAGCCACCGTGCG	3
Hairy root	AATAAGTTGCGAGCCACCGTGCGA	50
Hairy root	ATAAGTTGCGAGCCACCGTGCGA	2
Hairy root	TAAGTTGCGAGCCACCGTGCGA	11
Hairy root	TCGCACGGTGGCTCGCAACTTA	2
Hairy root	AAGTTGCGAGCCACCGTGCGA	3
Hairy root	TCGCACGGTGGCTCGCAACTT	13
Hairy root	ATAAGTTGCGAGCCACCGTGCGAT	3
Hairy root	ATCGCACGGTGGCTCGCAACTT	2
Hairy root	TAAGTTGCGAGCCACCGTGCGATT	1
Hairy root	AATCGCACGGTGGCTCGCAACT	2
Hairy root	AATCGCACGGTGGCTCGCAAC	5
Hairy root	TTGCGAGCCACCGTGCGATT	2
Hairy root	AATCGCACGGTGGCTCGCA	2
Hairy root	AAGTTGCGAGCCACCGTGCGATTG	4
Hairy root	CAATCGCACGGTGGCTCGCAACT	4
Hairy root	GTTGCGAGCCACCGTGCGATTG	1
Hairy root	CAATCGCACGGTGGCTCGCAAC	20
Hairy root	TTGCGAGCCACCGTGCGATTG	155
Hairy root	CAATCGCACGGTGGCTCGCAA	50
Hairy root	CAATCGCACGGTGGCTCGCA	101
Hairy root	TGCGAGCCACCGTGCGATTG	2
Hairy root	CAATCGCACGGTGGCTCGC	1
Hairy root	CAATCGCACGGTGGCTCG	1
Hairy root	ACAATCGCACGGTGGCTCGCAACT	5
Hairy root	TTGCGAGCCACCGTGCGATTGT	61
Hairy root	ACAATCGCACGGTGGCTCGCA	15
Hairy root	TGCGAGCCACCGTGCGATTGT	40
Hairy root	ACAATCGCACGGTGGCTCGC	4
Hairy root	AACAATCGCACGGTGGCTCGCAACT	1
Hairy root	AACAATCGCACGGTGGCTCGCAAC	3
Hairy root	GTTGCGAGCCACCGTGCGATTGTT	1
Hairy root	TTGCGAGCCACCGTGCGATTGTT	4
Hairy root	TGCGAGCCACCGTGCGATTGTT	3
Hairy root	AACAATCGCACGGTGGCTCGCA	5
Hairy root	AACAATCGCACGGTGGCTCGC	66
Hairy root	AACAATCGCACGGTGGCTCG	4
Hairy root	CGAGCCACCGTGCGATTGTT	2
Hairy root	AACAATCGCACGGTGGCTC	2
Hairy root	AAACAATCGCACGGTGGCTCGCAA	1
Hairy root	TTGCGAGCCACCGTGCGATTGTTT	1
Hairy root	AAACAATCGCACGGTGGCTCGCA	2
Hairy root	AAACAATCGCACGGTGGCTCGC	52
Hairy root	CGAGCCACCGTGCGATTGTTT	186
Hairy root	AAACAATCGCACGGTGGCTCG	236
Hairy root	GAGCCACCGTGCGATTGTTT	1
Hairy root	AAACAATCGCACGGTGGCTC	9
Hairy root	AAACAATCGCACGGTGGC	1
Hairy root	AAAACAATCGCACGGTGGCTCGCA	21
Hairy root	AAAACAATCGCACGGTGGCTCGC	1
Hairy root	AAAACAATCGCACGGTGGCTCG	27
Hairy root	CGAGCCACCGTGCGATTGTTTT	36
Hairy root	AAAACAATCGCACGGTGGCTC	362
Hairy root	AAAACAATCGCACGGTGGCT	9
Hairy root	AGCCACCGTGCGATTGTTTT	1
Hairy root	AAAACAATCGCACGGTGGC	3
Hairy root	AAAAACAATCGCACGGTGGCTCGCA	3
Hairy root	AAAAACAATCGCACGGTGGCTCGC	1
Hairy root	AAAAACAATCGCACGGTGGCTC	6
Hairy root	AAAAACAATCGCACGGTGGCT	31
Hairy root	AGCCACCGTGCGATTGTTTTT	4
Hairy root	GCCACCGTGCGATTGTTTTT	1
Hairy root	AAAAACAATCGCACGGTGGC	7
Hairy root	AAAAACAATCGCACGGTGG	1
Hairy root	TAAAAACAATCGCACGGTGGCTCG	11
Hairy root	TAAAAACAATCGCACGGTGGCT	5
Hairy root	TAAAAACAATCGCACGGTGGC	678
Hairy root	GCCACCGTGCGATTGTTTTTA	14
Hairy root	TAAAAACAATCGCACGGTGG	4
Hairy root	CCACCGTGCGATTGTTTTTA	8
Hairy root	CACCGTGCGATTGTTTTTA	1
Hairy root	TAAAAACAATCGCACGGTG	5
Hairy root	TTAAAAACAATCGCACGGTGGCTC	3
Hairy root	TTAAAAACAATCGCACGGTGGCT	2
Hairy root	TTAAAAACAATCGCACGGTGGC	115
Hairy root	CCACCGTGCGATTGTTTTTAA	21
Hairy root	TTAAAAACAATCGCACGGTGG	356
Hairy root	TTAAAAACAATCGCACGGTG	10
Hairy root	TTAAAAACAATCGCACGGT	6
Hairy root	AGCCACCGTGCGATTGTTTTTAAT	1
Hairy root	ATTAAAAACAATCGCACGGTGGCT	2
Hairy root	ATTAAAAACAATCGCACGGTGGC	1
Hairy root	ATTAAAAACAATCGCACGGTGG	15
Hairy root	CCACCGTGCGATTGTTTTTAAT	4
Hairy root	ATTAAAAACAATCGCACGGTG	64
Hairy root	CACCGTGCGATTGTTTTTAAT	3
Hairy root	ATTAAAAACAATCGCACGGT	1
Hairy root	ATTAAAAACAATCGCACGG	1
Hairy root	GCCACCGTGCGATTGTTTTTAATT	1
Hairy root	AATTAAAAACAATCGCACGGTGGC	50
Hairy root	CCACCGTGCGATTGTTTTTAATT	2
Hairy root	CACCGTGCGATTGTTTTTAATT	18
Hairy root	AATTAAAAACAATCGCACGGTG	10
Hairy root	ACCGTGCGATTGTTTTTAATT	3
Hairy root	AATTAAAAACAATCGCACGGT	98
Hairy root	CCGTGCGATTGTTTTTAATT	2
Hairy root	AATTAAAAACAATCGCACGG	2
Hairy root	AAATTAAAAACAATCGCACGGTGG	29
Hairy root	CACCGTGCGATTGTTTTTAATTT	1
Hairy root	AAATTAAAAACAATCGCACGGT	11
Hairy root	CCGTGCGATTGTTTTTAATTT	3
Hairy root	AAATTAAAAACAATCGCACGG	520
Hairy root	AAAATTAAAAACAATCGCACGGTG	10
Hairy root	AAAATTAAAAACAATCGCACGG	38
Hairy root	CGTGCGATTGTTTTTAATTTT	8
Hairy root	GAAAATTAAAAACAATCGCACGGT	3
Hairy root	ACCGTGCGATTGTTTTTAATTTTC	1
Hairy root	GAAAATTAAAAACAATCGCACGG	2
Hairy root	CGTGCGATTGTTTTTAATTTTC	2
Hairy root	GAAAATTAAAAACAATCGCAC	1
Hairy root	AGAAAATTAAAAACAATCGCACGG	23
Hairy root	AGAAAATTAAAAACAATCGCAC	1
Hairy root	AGAAAATTAAAAACAATCGCA	2
Hairy root	TAGAAAATTAAAAACAATCGCACGG	1
Hairy root	TAGAAAATTAAAAACAATCGCACG	1
Hairy root	ATAGAAAATTAAAAACAATCGCACGG	1
Hairy root	ATAGAAAATTAAAAACAATCGCAC	1
Hairy root	TTTAATTTTCTATATAGTACTT	2
Hairy root	TTAATTTTCTATATAGTACTT	1
Hairy root	TAATTTTCTATATAGTACTTT	1
Hairy root	TTTTCTATATAGTACTTTAAC	1
Hairy root	TTCTATATAGTACTTTAACGT	3
Hairy root	TTCTATATAGTACTTTAACGTC	1
Hairy root	CTATATAGTACTTTAACGTCT	9
Hairy root	TATATAGTACTTTAACGTCT	1
Hairy root	TATATAGTACTTTAACGTCTC	1
Hairy root	GAGAGACGTTAAAGTACTATATAG	1
Hairy root	TATAGTACTTTAACGTCTCTC	13
Hairy root	ATAGTACTTTAACGTCTCTC	1
Hairy root	CTATATAGTACTTTAACGTCTCTCT	1
Hairy root	ATATAGTACTTTAACGTCTCTCT	1
Hairy root	TATAGTACTTTAACGTCTCTCT	4
Hairy root	ATAGTACTTTAACGTCTCTCT	37
Hairy root	TAGTACTTTAACGTCTCTCT	1
Hairy root	ATATAGTACTTTAACGTCTCTCTA	1
Hairy root	ATAGTACTTTAACGTCTCTCTA	4
Hairy root	TAGTACTTTAACGTCTCTCTA	9
Hairy root	AGTACTTTAACGTCTCTCTA	1
Hairy root	TAGTACTTTAACGTCTCTCTAT	1
Hairy root	AGTACTTTAACGTCTCTCTAT	1
Hairy root	ATAGTACTTTAACGTCTCTCTATG	4
Hairy root	CATAGAGAGACGTTAAAGTAC	3
Hairy root	ATAGTACTTTAACGTCTCTCTATGG	1
Hairy root	CCATAGAGAGACGTTAAAGTAC	2
Hairy root	CCATAGAGAGACGTTAAAGTA	1
Hairy root	TACTTTAACGTCTCTCTATGG	12
Hairy root	ATAGTACTTTAACGTCTCTCTATGGC	3
Hairy root	TAGTACTTTAACGTCTCTCTATGGC	11
Hairy root	AGTACTTTAACGTCTCTCTATGGC	24
Hairy root	GTACTTTAACGTCTCTCTATGGC	2
Hairy root	TACTTTAACGTCTCTCTATGGC	31
Hairy root	GCCATAGAGAGACGTTAAAGT	1
Hairy root	ACTTTAACGTCTCTCTATGGC	31
Hairy root	CTTTAACGTCTCTCTATGGC	49
Hairy root	TTTAACGTCTCTCTATGGC	1
Hairy root	TTAACGTCTCTCTATGGC	3
Hairy root	TCGCCATAGAGAGACGTTAAAGTA	2
Hairy root	TCGCCATAGAGAGACGTTAAA	3
Hairy root	ATCGCCATAGAGAGACGTTA	1
Hairy root	AATCGCCATAGAGAGACGTTAAAG	1
Hairy root	CAAATCGCCATAGAGAGACGT	15
Hairy root	TACAAATCGCCATAGAGAGAC	5
Hairy root	TCTCTCTATGGCGATTTGTA	1
Hairy root	TTACAAATCGCCATAGAGAGAC	1
Hairy root	TCTCTCTATGGCGATTTGTAA	2
Hairy root	TTACAAATCGCCATAGAGAGA	4
Hairy root	ATTACAAATCGCCATAGAGAGACG	1
Hairy root	TCTCTCTATGGCGATTTGTAAT	3
Hairy root	ATTACAAATCGCCATAGAGAG	9
Hairy root	ATTACAAATCGCCATAGAGA	1
Hairy root	CATTACAAATCGCCATAGAGAGAC	23
Hairy root	CTCTCTATGGCGATTTGTAATG	1
Hairy root	CATTACAAATCGCCATAGAGAG	11
Hairy root	CATTACAAATCGCCATAGAGA	2
Hairy root	CATTACAAATCGCCATAGAG	3
Hairy root	CATTACAAATCGCCATAGA	2
Hairy root	ACATTACAAATCGCCATAGAGAGA	1
Hairy root	CTCTCTATGGCGATTTGTAATGT	2
Hairy root	ACATTACAAATCGCCATAGAGA	1
Hairy root	CTCTATGGCGATTTGTAATGT	1
Hairy root	ACATTACAAATCGCCATAGAG	5
Hairy root	TATGGCGATTTGTAATGT	1
Hairy root	GTCTCTCTATGGCGATTTGTAATGTT	1
Hairy root	TCTCTCTATGGCGATTTGTAATGTT	2
Hairy root	CTCTCTATGGCGATTTGTAATGTT	4
Hairy root	TCTCTATGGCGATTTGTAATGTT	1
Hairy root	CTCTATGGCGATTTGTAATGTT	2
Hairy root	TCTATGGCGATTTGTAATGTT	33
Hairy root	CTATGGCGATTTGTAATGTT	4
Hairy root	AACATTACAAATCGCCATAG	1
Hairy root	TATGGCGATTTGTAATGTT	3
Hairy root	TCTATGGCGATTTGTAATGTTT	2
Hairy root	CTATGGCGATTTGTAATGTTT	4
Hairy root	AAACATTACAAATCGCCATAG	8
Hairy root	CAAACATTACAAATCGCCATAGAG	1
Hairy root	TATGGCGATTTGTAATGTTTG	2
Hairy root	CAAACATTACAAATCGCC	1
Hairy root	TATGGCGATTTGTAATGTTTGG	2
Hairy root	ATGGCGATTTGTAATGTTTGG	7
Hairy root	TGGCGATTTGTAATGTTTGGA	5
Hairy root	TCCAAACATTACAAATCGCC	1
Hairy root	TATGGCGATTTGTAATGTTTGGAA	1
Hairy root	ATGGCGATTTGTAATGTTTGGAAT	1
Hairy root	TATTCCAAACATTACAAATCGCCA	1
Hairy root	AATATTCCAAACATTACAAATCGCC	1
Hairy root	AATATTCCAAACATTACAAATCGC	1
Hairy root	CGATTTGTAATGTTTGGAATATTATT	1
Hairy root	GATTTGTAATGTTTGGAATATTATT	1
Hairy root	TTGTAATGTTTGGAATATTATT	3
Hairy root	TGTAATGTTTGGAATATTATT	1
Hairy root	CAGACAATAATATTCCAAACATT	1
Hairy root	ATGTTTGGAATATTATTGTCTG	1
Hairy root	CAGACAATAATATTCCAAACAT	1
Hairy root	TGTTTGGAATATTATTGTCTG	2
Hairy root	AATGTTTGGAATATTATTGTCTGT	1
Hairy root	ACAGACAATAATATTCCAAACATT	1
Hairy root	TGGAATATTATTGTCTGTTAAGG	1
Hairy root	TGGAATATTATTGTCTGTTAAGGC	5
Hairy root	GAATATTATTGTCTGTTAAGGCGC	1
Hairy root	ATATTATTGTCTGTTAAGGCGC	1
Hairy root	TATTATTGTCTGTTAAGGCGC	2
Hairy root	GAATATTATTGTCTGTTAAGGCGCCT	2
Hairy root	AGGCGCCTTAACAGACAATAATATT	1
Hairy root	AGGCGCCTTAACAGACAAT	1
Hairy root	AAGGCGCCTTAACAGACAATAATA	1
Hairy root	ATTGTCTGTTAAGGCGCCTTT	1
Hairy root	CAAAGGCGCCTTAACAGACAAT	1
Hairy root	CAAAGGCGCCTTAACAGACAA	10
Hairy root	CAAAGGCGCCTTAACAGAC	1
Hairy root	ACAAAGGCGCCTTAACAGACAATA	1
Hairy root	ACAAAGGCGCCTTAACAGACAAT	1
Hairy root	TGTCTGTTAAGGCGCCTTTGTA	1
Hairy root	TACAAAGGCGCCTTAACAGAC	7
Hairy root	TCTGTTAAGGCGCCTTTGTA	1
Hairy root	TTACAAAGGCGCCTTAACAGA	5
Hairy root	TCTGTTAAGGCGCCTTTGTAA	1
Hairy root	GTTACAAAGGCGCCTTAACAGACA	1
Hairy root	GTTACAAAGGCGCCTTAACAGA	1
Hairy root	TCTGTTAAGGCGCCTTTGTAAC	6
Hairy root	GTTACAAAGGCGCCTTAACAG	5
Hairy root	TGTTAAGGCGCCTTTGTAAC	2
Hairy root	GTTACAAAGGCGCCTTAAC	1
Hairy root	GTTAAGGCGCCTTTGTAAC	1
Hairy root	GTTAAGGCGCCTTTGTAACA	1
Hairy root	TTGTTACAAAGGCGCCTTAACAGA	1
Hairy root	GTTAAGGCGCCTTTGTAACAA	2
Hairy root	TTGTTACAAAGGCGCCTTAAC	1
Hairy root	TTGTTACAAAGGCGCCTTA	1
Hairy root	ATTGTTACAAAGGCGCCTTAA	1
Hairy root	TTAAGGCGCCTTTGTAACAAT	2
Hairy root	ATTGTTACAAAGGCGCCTTA	1
Hairy root	ATTGTTACAAAGGCGCCTT	2
Hairy root	TTAAGGCGCCTTTGTAACAATA	2
Hairy root	TAAGGCGCCTTTGTAACAATAT	1
Hairy root	ATATTGTTACAAAGGCGCCTT	3
Hairy root	AAGGCGCCTTTGTAACAATATC	1
Hairy root	GATATTGTTACAAAGGCGCCT	3
Hairy root	GATATTGTTACAAAGGCGC	3
Hairy root	TGATATTGTTACAAAGGCGCC	4
Hairy root	TTGATATTGTTACAAAGGCGCC	1
Hairy root	TTGATATTGTTACAAAGGCGC	6
Hairy root	ATTGATATTGTTACAAAGGCGCC	1
Hairy root	ATTGATATTGTTACAAAGGCGC	6
Hairy root	ATTGATATTGTTACAAAGGCG	1
Hairy root	CATTGATATTGTTACAAAGGCGCC	3
Hairy root	CATTGATATTGTTACAAAGGCGC	1
Hairy root	CATTGATATTGTTACAAAGGC	2
Hairy root	ACATTGATATTGTTACAAAGGCGC	5
Hairy root	TTACATTGATATTGTTACAAAGGC	1
Hairy root	CACAATACTGATAATGCTTTT	2
Hairy root	GAGATCTCACACAATACTGATAAT	1
Hairy root	GAGATCTCACACAATACTGAT	2
Hairy root	AGAGATCTCACACAATACTGATAA	1
Hairy root	AGAGATCTCACACAATACTGATA	1
Hairy root	AGAGATCTCACACAATACTGA	3
Hairy root	AGAGATCTCACACAATACTG	1
Hairy root	TAGAGATCTCACACAATACTG	1
Hairy root	TTTATAGAGATCTCACACAAT	1
Hairy root	TATTTTCTGAAAATTGGCGGC	2
Hairy root	TATTTTCTGAAAATTGGCGGCA	1
Hairy root	TTTTCTGAAAATTGGCGGCAG	1
Hairy root	TCTGAAAATTGGCGGCAGAAA	2
Hairy root	TTTCTGCCGCCAATTTTCAGA	1
Hairy root	ATTTCTGCCGCCAATTTTCAG	1
Hairy root	GAAAATTGGCGGCAGAAAT	1
Hairy root	TATTTCTGCCGCCAATTTTCA	2
Hairy root	TTATTTCTGCCGCCAATTTTC	5
Hairy root	AACACAAGTAAAATACATCGT	1
Hairy root	ACAAGTAAAATACATCGTGGC	1
Hairy root	CAAGTAAAATACATCGTGGCG	1
Hairy root	AAGTAAAATACATCGTGGCGT	1
Hairy root	TAAAATACATCGTGGCGTACG	2
Hairy root	TGTAGCGTACGCCACGATGTA	1
Hairy root	TGTGTAGCGTACGCCACGATGT	1
Hairy root	TAGGAGTTGTGTAGCGTACGC	88
Hairy root	TTAGGAGTTGTGTAGCGTACGC	7
Hairy root	TTAGGAGTTGTGTAGCGTACG	90
Hairy root	GTTAGGAGTTGTGTAGCGTACGC	1
Hairy root	GTTAGGAGTTGTGTAGCGTACG	1
Hairy root	TGTTAGGAGTTGTGTAGCGTACGCC	1
Hairy root	TGTTAGGAGTTGTGTAGCGTACGC	1
Hairy root	TGTTAGGAGTTGTGTAGCGTAC	2
Hairy root	TACGCTACACAACTCCTAACA	2
Hairy root	TACGCTACACAACTCCTAACAGGA	1
Hairy root	CTATGTTTTCCGGCGTAGCCC	2
Hairy root	TTTCTATGTTTTCCGGCGTAG	2
Hairy root	ATTTCTATGTTTTCCGGCGTA	9
Hairy root	ATTTCTATGTTTTCCGGC	1
Hairy root	GATTTCTATGTTTTCCGGCGT	3
Hairy root	GATTTCTATGTTTTCCGGCG	3
Hairy root	AGGATTTCTATGTTTTCCGGCGTA	1
Hairy root	AGGATTTCTATGTTTTCCGGCG	1
Hairy root	AGGATTTCTATGTTTTCCGGC	6
Hairy root	TAGGATTTCTATGTTTTCCGGC	1
Hairy root	TTGGTAGGATTTCTATGTTTTCC	1
Hairy root	ACTATAAGTTTGGTAGGATTT	1
Hairy root	CCACCTTTAACTATAAGTTTG	1
Hairy root	CAAACTTATAGTTAAAGGTGG	1
Hairy root	CTTATAGTTAAAGGTGGCCTG	1
Hairy root	CTGCAGGCCACCTTTAACTAT	1
Hairy root	ATAGTTAAAGGTGGCCTGCAG	1
Hairy root	CCTGCAGGCCACCTTTAACTA	1
Hairy root	CCTGCAGGCCACCTTTAACT	1
Hairy root	AGTTAAAGGTGGCCTGCAGGG	1
Hairy root	TTAAAGGTGGCCTGCAGGGGA	1
Hairy root	TTAAAGGTGGCCTGCAGGGGAC	1
Hairy root	TAAAGGTGGCCTGCAGGGGACC	1
Hairy root	TGAGGTCCCCTGCAGGCCACC	1
Hairy root	CGACTTGAGGTCCCCTGCAGGC	1
Hairy root	CCTCGGCGACTTGAGGTCCCC	1
Hairy root	CCTCAAGTCGCCGAGGTTTCT	2
Hairy root	CCTCAAGTCGCCGAGGTTTCTTT	1
Hairy root	GAAAGAAACCTCGGCGACTTG	1
Hairy root	GAAGAAAGAAACCTCGGCGAC	1
Hairy root	TGAAGAAAGAAACCTCGGCGA	1
Hairy root	TCGCCGAGGTTTCTTTCTTCA	1
Hairy root	CGCCGAGGTTTCTTTCTTCAG	1
Hairy root	TCTGAAGAAAGAAACCTCGGC	42
Hairy root	ATCTGAAGAAAGAAACCTCGG	2
Hairy root	TTTACTATAGCAGGCTTCATA	2
Hairy root	ATATGAAGCCTGCTATAGTAA	1
Hairy root	TATAGCAGGCTTCATATCAC	1
Hairy root	CTATAGCAGGCTTCATATCACC	1
Hairy root	TATAGCAGGCTTCATATCACC	1
Hairy root	AGAGGGTGATATGAAGCCTGC	1
Hairy root	CAGGCTTCATATCACCCTCTTC	1
Hairy root	TCATATCACCCTCTTCACGTT	1
Hairy root	TCATATCACCCTCTTCACGTTT	2
Hairy root	CATATCACCCTCTTCACGTTT	1
Hairy root	ATATCACCCTCTTCACGTTTC	1
Hairy root	TATCACCCTCTTCACGTTTCT	4
Hairy root	TATCACCCTCTTCACGTTTCTG	1
Hairy root	CAGAAACGTGAAGAGGGTGAT	3
Hairy root	ATCACCCTCTTCACGTTTCTG	1
Hairy root	TCACCCTCTTCACGTTTCTGG	5
Hairy root	CACCCTCTTCACGTTTCTGGT	1
Hairy root	CACCCTCTTCACGTTTCTGGTT	1
Hairy root	AACCAGAAACGTGAAGAGGGT	2
Hairy root	CAACCAGAAACGTGAAGAGGGT	4
Hairy root	CAACCAGAAACGTGAAGAGGG	2
Hairy root	CCTCTTCACGTTTCTGGTTGG	1
Hairy root	CTCTTCACGTTTCTGGTTGGG	1
Hairy root	CTTCACGTTTCTGGTTGGG	1
Hairy root	CTTCACGTTTCTGGTTGGGTC	2
Hairy root	TCGGGACCCAACCAGAAACGT	2
Hairy root	TTTCTGGTTGGGTCCCGAGAG	7
Hairy root	TTTCTGGTTGGGTCCCGAGAGC	2
Hairy root	TTCTGGTTGGGTCCCGAGAGC	5
Hairy root	TTCTGGTTGGGTCCCGAGAGCC	2
Hairy root	TGGTTGGGTCCCGAGAGCCG	1
Hairy root	TGCGGCTCTCGGGACCCAACC	1
Hairy root	TTGGGTCCCGAGAGCCGCAGG	4
Hairy root	TTGGGTCCCGAGAGCCGCAGGG	1
Hairy root	TGGGTCCCGAGAGCCGCAGGG	3
Hairy root	AGACCTCACCCTGCGGCTCTC	2
Hairy root	CAGACCTCACCCTGCGGCTCT	1
Hairy root	CCAGACCTCACCCTGCGGCTC	1
Hairy root	AGCCAGACCTCACCCTGCGGCTCT	1
Hairy root	GAGCCAGACCTCACCCTGCGGC	1
Hairy root	CCGGAGCCAGACCTCACCCTG	2
Hairy root	TCACCGGAGCCAGACCTCACC	2
Hairy root	CGTCACCGGAGCCAGACCTCA	1
Hairy root	TCTGGCTCCGGTGACGGTACC	16
Hairy root	TGACGGTACCGCCGGTCGTGG	9
Hairy root	CCGCCGGTCGTGGCATCACGC	1
Hairy root	TGGCGTGATGCCACGACCGGC	2
Hairy root	CCGGTCGTGGCATCACGCCAGC	1
Hairy root	CAGTTCACCAAAAATGCTGGC	1
Hairy root	CCAGCATTTTTGGTGAACTG	1
Hairy root	CACAGTTCACCAAAAATGCTG	1
Hairy root	CGGCATCACACAGTTCACCAA	2
Hairy root	TGAACTGTGTGATGCCGCAAGC	1
Hairy root	TCATTGCTTGCGGCATCACAC	2
Hairy root	ATGCCGCAAGCAATGACGTCA	2
Hairy root	TATGACGTCATTGCTTGCGGC	2
Hairy root	ACCGCTCCTATGACGTCATTGCTT	1
Hairy root	AAACCGCTCCTATGACGTCAT	1
Hairy root	TGACGTCATAGGAGCGGTTTC	1
Hairy root	GAAACCGCTCCTATGACG	1
Hairy root	GGAAACCGCTCCTATGACGTC	1
Hairy root	CGTCATAGGAGCGGTTTCCAG	1
Hairy root	ACTGGAAACCGCTCCTATGAC	1
Hairy root	GGCACTGGAAACCGCTCCTAT	1
Hairy root	ATAGGAGCGGTTTCCAGTGCC	1
Hairy root	CAAGGCACTGGAAACCGCTCC	3
Hairy root	AGGAGCGGTTTCCAGTGCCTTGCC	1
Hairy root	CGGCAAGGCACTGGAAACCGC	1
Hairy root	CTTCGTGCGGCAAGGCACTGG	3
Hairy root	CCTTGCCGCACGAAGAAGGTG	3
Hairy root	CACGAAGAAGGTGCAGGCTAC	1
Hairy root	CGAAGAAGGTGCAGGCTACCT	1
Hairy root	TGCAGGCTACCTCCCTGC	1
Hairy root	CAGGCTACCTCCCTGCCGTAC	4
Hairy root	ATGTGTACGGCAGGGAGGTAG	1
Hairy root	TACCTCCCTGCCGTACACATT	3
Hairy root	CAAATGTGTACGGCAGGGAGG	5
Hairy root	CTCCCTGCCGTACACATTTGTC	1
Hairy root	TGACAAATGTGTACGGCAGGGAGG	1
Hairy root	CCCTGCCGTACACATTTGTCA	4
Hairy root	TGACAAATGTGTACGGCAGGG	2
Hairy root	CTGCCGTACACATTTGTCACT	3
Hairy root	AAAGTGACAAATGTGTACGGC	3
Hairy root	TTTGTCACTTTTAACTCCAGC	1
Hairy root	TGCTGGAGTTAAAAGTGACAAA	1
Hairy root	TGTCACTTTTAACTCCAGCAG	2
Hairy root	TGTTCATTCACCTGCTGGAGTT	1
Hairy root	TTGTTCATTCACCTGCTGGAG	1
Hairy root	CCTTGTTCATTCACCTGCTGG	2
Hairy root	GCAAGTACCTTGTTCATTCAC	1
[truncated: 1,741 more rows]
