# Supplementary material for: Small RNAs Derived from the T-DNA of Agrobacterium rhizogenes in Hairy Roots of Phaseolus vulgaris
Source: Front Plant Sci. 2017 Feb 1;8:96. doi: 10.3389/fpls.2017.00096 (PMC5285386; doi:10.3389/fpls.2017.00096)
Supplement: Supplementary file 2 [file Table2.XLSX]

## Sheet: Hoja1
Supplementary Table 2. PAREsnip analysis of the T-DNA derived sRNAs against the degradome fragments aligning the T-DNA. Table of results generated from PAREsnip analysis.
Category	Cleavage Position (bp; 5'- 3'; gb: EF433766)	P-Value	Fragment Abundance	Weighted Fragment Abundance	Normalised Weighted Fragment Abundance	Duplex	Target RNA end (3' - cleavage end 5')	Alignment Score	Short Read Abundance	Normalised Short Read Abundance
4	15962	0	1	1	978.474	5' AACATATCGCTCTGATCCTCTGGC 3'_x000D_ |||||||||||||||||||||||| _x000D_ 3' TTTTTTGTATAGCGAGACTAGGAGACCGACTG 5'	GTATGAATTTTTTGTATAGCG	0	1	30.6232
2	15310	0.01	2	2	1956.95	5' AGAAAATTAAAAACAATCGCA 3'_x000D_ |o||||| ||| | |||| || _x000D_ 3' TCTATTTTTTACTTTATTTTAGAGTTGGCCCG 5'	CGCTTTATCTATTTTTTACTT	4.5	2	61.2464
4	11349	0.02	1	1	978.474	5' CTAAGGTCAAGAAGAAGAAGG 3'_x000D_ ||||o|o|||o |o|| |||o _x000D_ 3' AAGTGATTTCGGTTTGTTTT-TTCTGTTTTTA 5'	TATGTGAAAGTGATTTCGGTT	4.5	1	30.6232
2	10790	0	2	2	1956.95	5' GTATTTGTCTATCTATCTCGC 3'_x000D_ ||||||||||||||||||||| _x000D_ 3' TGTACATAAACAGATAGATAGAGCGCTCTTCT 5'	TGCTGGCTGTACATAAACAGA	0	1	30.6232
2	10785	0	2	2	1956.95	5' TGTCTATCTATCTCGCGAGAA 3'_x000D_ ||||||||||||||||||||| _x000D_ 3' ATAAACAGATAGATAGAGCGCTCTTCTACGTC 5'	GCTGTACATAAACAGATAGAT	0	1	30.6232
4	10706	0	1	1	978.474	5' ACCACGATGCAACCCTATCGT 3'_x000D_ ||||||||||||||||||||| _x000D_ 3' CCGCTGGTGCTACGTTGGGATAGCATCGCTGG 5'	GGCACGACCGCTGGTGCTACG	0	1	30.6232
2	10076	0	2	2	1956.95	5' TTGATATTGTTACAAAGGCGC 3'_x000D_ ||||||||||||||||||||| _x000D_ 3' ATGTAACTATAACAATGTTTCCGCGGAATTGT 5'	TACGAAAATGTAACTATAACA	0	6	183.739
2	10076	0	2	2	1956.95	5' TTGATATTGTTACAAAGGCGCC 3'_x000D_ |||||||||||||||||||||| _x000D_ 3' ATGTAACTATAACAATGTTTCCGCGGAATTGT 5'	TACGAAAATGTAACTATAACA	0	1	30.6232
4	10071	0	1	1	978.474	5' ATTGTTACAAAGGCGCCTT 3'_x000D_ ||||||||||||||||||| _x000D_ 3' ACTATAACAATGTTTCCGCGGAATTGTCTGTT 5'	AAATGTAACTATAACAATGTT	0	2	61.2464
4	10071	0	1	1	978.474	5' ATTGTTACAAAGGCGCCTTA 3'_x000D_ |||||||||||||||||||| _x000D_ 3' ACTATAACAATGTTTCCGCGGAATTGTCTGTT 5'	AAATGTAACTATAACAATGTT	0	1	30.6232
4	10071	0	1	1	978.474	5' ATTGTTACAAAGGCGCCTTAA 3'_x000D_ ||||||||||||||||||||| _x000D_ 3' ACTATAACAATGTTTCCGCGGAATTGTCTGTT 5'	AAATGTAACTATAACAATGTT	0	1	30.6232
4	10070	0	1	1	978.474	5' TTGTTACAAAGGCGCCTTA 3'_x000D_ ||||||||||||||||||| _x000D_ 3' CTATAACAATGTTTCCGCGGAATTGTCTGTTA 5'	AATGTAACTATAACAATGTTT	0	1	30.6232
4	10070	0	1	1	978.474	5' TTGTTACAAAGGCGCCTTAAC 3'_x000D_ ||||||||||||||||||||| _x000D_ 3' CTATAACAATGTTTCCGCGGAATTGTCTGTTA 5'	AATGTAACTATAACAATGTTT	0	1	30.6232
4	10070	0	1	1	978.474	5' TTGTTACAAAGGCGCCTTAACAGA 3'_x000D_ |||||||||||||||||||||||| _x000D_ 3' CTATAACAATGTTTCCGCGGAATTGTCTGTTA 5'	AATGTAACTATAACAATGTTT	0	1	30.6232
2	10067	0	5	5	4892.37	5' TTACAAAGGCGCCTTAACAGA 3'_x000D_ ||||||||||||||||||||| _x000D_ 3' TAACAATGTTTCCGCGGAATTGTCTGTTATTA 5'	GTAACTATAACAATGTTTCCG	0	5	153.116
4	10066	0	1	1	978.474	5' TACAAAGGCGCCTTAACAGAC 3'_x000D_ ||||||||||||||||||||| _x000D_ 3' AACAATGTTTCCGCGGAATTGTCTGTTATTAT 5'	TAACTATAACAATGTTTCCGC	0	7	214.362
2	10077	0	3	3	2935.42	5' ATTGATATTGTTACAAAGGCG 3'_x000D_ ||||||||||||||||||||| _x000D_ 3' AATGTAACTATAACAATGTTTCCGCGGAATTG 5'	TTACGAAAATGTAACTATAAC	0	1	30.6232
2	10077	0	3	3	2935.42	5' ATTGATATTGTTACAAAGGCGC 3'_x000D_ |||||||||||||||||||||| _x000D_ 3' AATGTAACTATAACAATGTTTCCGCGGAATTG 5'	TTACGAAAATGTAACTATAAC	0	6	183.739
2	10077	0	3	3	2935.42	5' ATTGATATTGTTACAAAGGCGCC 3'_x000D_ ||||||||||||||||||||||| _x000D_ 3' AATGTAACTATAACAATGTTTCCGCGGAATTG 5'	TTACGAAAATGTAACTATAAC	0	1	30.6232
2	10064	0	5	5	4892.37	5' TTAAGGCGCCTTTGTA-ACAAT 3'_x000D_ o |||||||||| oo| ||||| _x000D_ 3' CAATGTTTCCGCGGAATTGTCTGTTATTATAA 5'	ACTATAACAATGTTTCCGCGG	4.5	2	61.2464
2	10064	0	5	5	4892.37	5' TTAAGGCGCCTTTGTA-ACAATA 3'_x000D_ o |||||||||| oo| |||||| _x000D_ 3' CAATGTTTCCGCGGAATTGTCTGTTATTATAA 5'	ACTATAACAATGTTTCCGCGG	4.5	2	61.2464
2	10064	0	5	5	4892.37	5' CAAAGGCGCCTTAACAGAC 3'_x000D_ ||||||||||||||||||| _x000D_ 3' CAATGTTTCCGCGGAATTGTCTGTTATTATAA 5'	ACTATAACAATGTTTCCGCGG	0	1	30.6232
2	10064	0	5	5	4892.37	5' CAAAGGCGCCTTAACAGACAA 3'_x000D_ ||||||||||||||||||||| _x000D_ 3' CAATGTTTCCGCGGAATTGTCTGTTATTATAA 5'	ACTATAACAATGTTTCCGCGG	0	10	306.232
2	10064	0	5	5	4892.37	5' CAAAGGCGCCTTAACAGACAAT 3'_x000D_ |||||||||||||||||||||| _x000D_ 3' CAATGTTTCCGCGGAATTGTCTGTTATTATAA 5'	ACTATAACAATGTTTCCGCGG	0	1	30.6232
2	10040	0	5	5	4892.37	5' TATTCCAAACATTACAAATCGCCA 3'_x000D_ |||||||||||||||||||||||| _x000D_ 3' TATTATAAGGTTTGTAATGTTTAGCGGTATCT 5'	TGTCTGTTATTATAAGGTTTG	0	1	30.6232
4	10042	0	1	1	978.474	5' AATATTCCAAACATTACAAATCGC 3'_x000D_ |||||||||||||||||||||||| _x000D_ 3' GTTATTATAAGGTTTGTAATGTTTAGCGGTAT 5'	ATTGTCTGTTATTATAAGGTT	0	1	30.6232
2	10037	0	4	4	3913.89	5' TCCAAACATTACAAATCGCC 3'_x000D_ |||||||||||||||||||| _x000D_ 3' TATAAGGTTTGTAATGTTTAGCGGTATCTCTC 5'	CTGTTATTATAAGGTTTGTAA	0	1	30.6232
4	10034	0	1	1	978.474	5' AAACATTACAAATCGCCATAG 3'_x000D_ ||||||||||||||||||||| _x000D_ 3' AAGGTTTGTAATGTTTAGCGGTATCTCTCTGC 5'	TTATTATAAGGTTTGTAATGT	0	8	244.985
4	10032	0	1	1	978.474	5' ACATTACAAATCGCCATAGAG 3'_x000D_ ||||||||||||||||||||| _x000D_ 3' GGTTTGTAATGTTTAGCGGTATCTCTCTGCAA 5'	ATTATAAGGTTTGTAATGTTT	0	5	153.116
4	10032	0	1	1	978.474	5' ACATTACAAATCGCCATAGAGA 3'_x000D_ |||||||||||||||||||||| _x000D_ 3' GGTTTGTAATGTTTAGCGGTATCTCTCTGCAA 5'	ATTATAAGGTTTGTAATGTTT	0	1	30.6232
4	10032	0	1	1	978.474	5' ACATTACAAATCGCCATAGAGAGA 3'_x000D_ |||||||||||||||||||||||| _x000D_ 3' GGTTTGTAATGTTTAGCGGTATCTCTCTGCAA 5'	ATTATAAGGTTTGTAATGTTT	0	1	30.6232
2	10028	0	2	2	1956.95	5' TACAAATCGCCATAGAGAGAC 3'_x000D_ ||||||||||||||||||||| _x000D_ 3' TGTAATGTTTAGCGGTATCTCTCTGCAATTTC 5'	TAAGGTTTGTAATGTTTAGCG	0	5	153.116
4	10031	0	1	1	978.474	5' CATTACAAATCGCCATAGA 3'_x000D_ ||||||||||||||||||| _x000D_ 3' GTTTGTAATGTTTAGCGGTATCTCTCTGCAAT 5'	TTATAAGGTTTGTAATGTTTA	0	2	61.2464
4	10031	0	1	1	978.474	5' CATTACAAATCGCCATAGAG 3'_x000D_ |||||||||||||||||||| _x000D_ 3' GTTTGTAATGTTTAGCGGTATCTCTCTGCAAT 5'	TTATAAGGTTTGTAATGTTTA	0	3	91.8695
4	10031	0	1	1	978.474	5' CATTACAAATCGCCATAGAGA 3'_x000D_ ||||||||||||||||||||| _x000D_ 3' GTTTGTAATGTTTAGCGGTATCTCTCTGCAAT 5'	TTATAAGGTTTGTAATGTTTA	0	2	61.2464
4	10031	0	1	1	978.474	5' CATTACAAATCGCCATAGAGAG 3'_x000D_ |||||||||||||||||||||| _x000D_ 3' GTTTGTAATGTTTAGCGGTATCTCTCTGCAAT 5'	TTATAAGGTTTGTAATGTTTA	0	11	336.855
4	10031	0	1	1	978.474	5' CATTACAAATCGCCATAGAGAGAC 3'_x000D_ |||||||||||||||||||||||| _x000D_ 3' GTTTGTAATGTTTAGCGGTATCTCTCTGCAAT 5'	TTATAAGGTTTGTAATGTTTA	0	23	704.333
2	10029	0	12	12	11741.7	5' TTACAAATCGCCATAGAGAGA 3'_x000D_ ||||||||||||||||||||| _x000D_ 3' TTGTAATGTTTAGCGGTATCTCTCTGCAATTT 5'	ATAAGGTTTGTAATGTTTAGC	0	4	122.493
2	10029	0	12	12	11741.7	5' TTACAAATCGCCATAGAGAGAC 3'_x000D_ |||||||||||||||||||||| _x000D_ 3' TTGTAATGTTTAGCGGTATCTCTCTGCAATTT 5'	ATAAGGTTTGTAATGTTTAGC	0	1	30.6232
2	10029	0	12	12	11741.7	5' CATCGAATCGCCATCGGGAGA 3'_x000D_ | |o||||||||| |o|||| _x000D_ 3' TGTAAT-GTTTAGCGGTATCTCTCTGCAATTT 5'	ATAAGGTTTGTAATGTTTAGC	4	1	30.6232
4	10026	0	1	1	978.474	5' CAAATCGCCATAGAGAGACGT 3'_x000D_ ||||||||||||||||||||| _x000D_ 3' TAATGTTTAGCGGTATCTCTCTGCAATTTCAT 5'	AGGTTTGTAATGTTTAGCGGT	0	15	459.348
2	10023	0	3	3	2935.42	5' ATCGCCATAGAGAGACGTTA 3'_x000D_ |||||||||||||||||||| _x000D_ 3' TGTTTAGCGGTATCTCTCTGCAATTTCATGAT 5'	TTTGTAATGTTTAGCGGTATC	0	1	30.6232
2	10022	0	8	8	7827.79	5' TCGCCATAGAGAGACGTTAAA 3'_x000D_ ||||||||||||||||||||| _x000D_ 3' GTTTAGCGGTATCTCTCTGCAATTTCATGATA 5'	TTGTAATGTTTAGCGGTATCT	0	3	91.8695
2	10022	0	8	8	7827.79	5' TCGCCATAGAGAGACGTTAAAGTA 3'_x000D_ |||||||||||||||||||||||| _x000D_ 3' GTTTAGCGGTATCTCTCTGCAATTTCATGATA 5'	TTGTAATGTTTAGCGGTATCT	0	2	61.2464
4	10018	0	1	1	978.474	5' CATAGAGAGACGTTAAAGTAC 3'_x000D_ ||||||||||||||||||||| _x000D_ 3' AGCGGTATCTCTCTGCAATTTCATGATATATC 5'	AATGTTTAGCGGTATCTCTCT	0	3	91.8695
2	10019	0	3	3	2935.42	5' CCATAGAGAGACGTTAAAGTA 3'_x000D_ ||||||||||||||||||||| _x000D_ 3' TAGCGGTATCTCTCTGCAATTTCATGATATAT 5'	TAATGTTTAGCGGTATCTCTC	0	1	30.6232
2	10019	0	3	3	2935.42	5' CCATAGAGAGACGTTAAAGTAC 3'_x000D_ |||||||||||||||||||||| _x000D_ 3' TAGCGGTATCTCTCTGCAATTTCATGATATAT 5'	TAATGTTTAGCGGTATCTCTC	0	2	61.2464
2	9993	0	2	2	1956.95	5' TAGAAAATTAAAAACAATCGCACG 3'_x000D_ |||||||||||||||||||||||| _x000D_ 3' ATATATCTTTTAATTTTTGTTAGCGTGCCACC 5'	TTTCATGATATATCTTTTAAT	0	1	30.6232
4	9987	0	1	1	978.474	5' ATTAAAAACAATCGCACGG 3'_x000D_ ||||||||||||||||||| _x000D_ 3' CTTTTAATTTTTGTTAGCGTGCCACCGAGCGT 5'	GATATATCTTTTAATTTTTGT	0	1	30.6232
4	9987	0	1	1	978.474	5' ATTAAAAACAATCGCACGGT 3'_x000D_ |||||||||||||||||||| _x000D_ 3' CTTTTAATTTTTGTTAGCGTGCCACCGAGCGT 5'	GATATATCTTTTAATTTTTGT	0	1	30.6232
4	9987	0	1	1	978.474	5' ATTAAAAACAATCGCACGGTG 3'_x000D_ ||||||||||||||||||||| _x000D_ 3' CTTTTAATTTTTGTTAGCGTGCCACCGAGCGT 5'	GATATATCTTTTAATTTTTGT	0	64	1959.88
4	9987	0	1	1	978.474	5' ATTAAAAACAATCGCACGGTGG 3'_x000D_ |||||||||||||||||||||| _x000D_ 3' CTTTTAATTTTTGTTAGCGTGCCACCGAGCGT 5'	GATATATCTTTTAATTTTTGT	0	15	459.348
4	9987	0	1	1	978.474	5' ATTAAAAACAATCGCACGGTGGC 3'_x000D_ ||||||||||||||||||||||| _x000D_ 3' CTTTTAATTTTTGTTAGCGTGCCACCGAGCGT 5'	GATATATCTTTTAATTTTTGT	0	1	30.6232
4	9987	0	1	1	978.474	5' ATTAAAAACAATCGCACGGTGGCT 3'_x000D_ |||||||||||||||||||||||| _x000D_ 3' CTTTTAATTTTTGTTAGCGTGCCACCGAGCGT 5'	GATATATCTTTTAATTTTTGT	0	2	61.2464
2	9984	0	3	3	2935.42	5' AAAAACAATCGCACGGTGG 3'_x000D_ ||||||||||||||||||| _x000D_ 3' TTAATTTTTGTTAGCGTGCCACCGAGCGTTGA 5'	ATATCTTTTAATTTTTGTTAG	0	1	30.6232
2	9984	0	3	3	2935.42	5' AAAAACAATCGCACGGTGGC 3'_x000D_ |||||||||||||||||||| _x000D_ 3' TTAATTTTTGTTAGCGTGCCACCGAGCGTTGA 5'	ATATCTTTTAATTTTTGTTAG	0	7	214.362
2	9984	0	3	3	2935.42	5' AAAAACAATCGCACGGTGGCT 3'_x000D_ ||||||||||||||||||||| _x000D_ 3' TTAATTTTTGTTAGCGTGCCACCGAGCGTTGA 5'	ATATCTTTTAATTTTTGTTAG	0	31	949.319
2	9984	0	3	3	2935.42	5' AAAAACAATCGCACGGTGGCTC 3'_x000D_ |||||||||||||||||||||| _x000D_ 3' TTAATTTTTGTTAGCGTGCCACCGAGCGTTGA 5'	ATATCTTTTAATTTTTGTTAG	0	6	183.739
2	9984	0	3	3	2935.42	5' AAAAACAATCGCACGGTGGCTCGC 3'_x000D_ |||||||||||||||||||||||| _x000D_ 3' TTAATTTTTGTTAGCGTGCCACCGAGCGTTGA 5'	ATATCTTTTAATTTTTGTTAG	0	1	30.6232
2	9980	0	2	2	1956.95	5' ACAATCGCACGGTGGCTCGC 3'_x000D_ |||||||||||||||||||| _x000D_ 3' TTTTTGTTAGCGTGCCACCGAGCGTTGAATAA 5'	CTTTTAATTTTTGTTAGCGTG	0	4	122.493
2	9980	0	2	2	1956.95	5' ACAATCGCACGGTGGCTCGCA 3'_x000D_ ||||||||||||||||||||| _x000D_ 3' TTTTTGTTAGCGTGCCACCGAGCGTTGAATAA 5'	CTTTTAATTTTTGTTAGCGTG	0	15	459.348
2	9980	0	2	2	1956.95	5' ACAATCGCACGGTGGCTCGCAACT 3'_x000D_ |||||||||||||||||||||||| _x000D_ 3' TTTTTGTTAGCGTGCCACCGAGCGTTGAATAA 5'	CTTTTAATTTTTGTTAGCGTG	0	5	153.116
2	9981	0	2	2	1956.95	5' AACAATCGCACGGTGGCTC 3'_x000D_ ||||||||||||||||||| _x000D_ 3' ATTTTTGTTAGCGTGCCACCGAGCGTTGAATA 5'	TCTTTTAATTTTTGTTAGCGT	0	2	61.2464
2	9981	0	2	2	1956.95	5' AACAATCGCACGGTGGCTCG 3'_x000D_ |||||||||||||||||||| _x000D_ 3' ATTTTTGTTAGCGTGCCACCGAGCGTTGAATA 5'	TCTTTTAATTTTTGTTAGCGT	0	4	122.493
2	9981	0	2	2	1956.95	5' AACAATCGCACGGTGGCTCGC 3'_x000D_ ||||||||||||||||||||| _x000D_ 3' ATTTTTGTTAGCGTGCCACCGAGCGTTGAATA 5'	TCTTTTAATTTTTGTTAGCGT	0	66	2021.13
2	9981	0	2	2	1956.95	5' AACAATCGCACGGTGGCTCGCA 3'_x000D_ |||||||||||||||||||||| _x000D_ 3' ATTTTTGTTAGCGTGCCACCGAGCGTTGAATA 5'	TCTTTTAATTTTTGTTAGCGT	0	5	153.116
2	9981	0	2	2	1956.95	5' AACAATCGCACGGTGGCTCGCAAC 3'_x000D_ |||||||||||||||||||||||| _x000D_ 3' ATTTTTGTTAGCGTGCCACCGAGCGTTGAATA 5'	TCTTTTAATTTTTGTTAGCGT	0	3	91.8695
4	9978	0	1	1	978.474	5' AATCGCACGGTGGCTCGCA 3'_x000D_ ||||||||||||||||||| _x000D_ 3' TTTGTTAGCGTGCCACCGAGCGTTGAATAACA 5'	TTTAATTTTTGTTAGCGTGCC	0	2	61.2464
4	9978	0	1	1	978.474	5' AATCGCACGGTGGCTCGCAAC 3'_x000D_ ||||||||||||||||||||| _x000D_ 3' TTTGTTAGCGTGCCACCGAGCGTTGAATAACA 5'	TTTAATTTTTGTTAGCGTGCC	0	5	153.116
4	9978	0	1	1	978.474	5' AATCGCACGGTGGCTCGCAACT 3'_x000D_ |||||||||||||||||||||| _x000D_ 3' TTTGTTAGCGTGCCACCGAGCGTTGAATAACA 5'	TTTAATTTTTGTTAGCGTGCC	0	2	61.2464
2	9979	0	10	10	9784.74	5' CAATCGCACGGTGGCTCGC 3'_x000D_ ||||||||||||||||||| _x000D_ 3' TTTTGTTAGCGTGCCACCGAGCGTTGAATAAC 5'	TTTTAATTTTTGTTAGCGTGC	0	1	30.6232
2	9979	0	10	10	9784.74	5' CAATCGCACGGTGGCTCGCA 3'_x000D_ |||||||||||||||||||| _x000D_ 3' TTTTGTTAGCGTGCCACCGAGCGTTGAATAAC 5'	TTTTAATTTTTGTTAGCGTGC	0	101	3092.94
2	9979	0	10	10	9784.74	5' CAATCGCACGGTGGCTCGCAA 3'_x000D_ ||||||||||||||||||||| _x000D_ 3' TTTTGTTAGCGTGCCACCGAGCGTTGAATAAC 5'	TTTTAATTTTTGTTAGCGTGC	0	50	1531.16
2	9979	0	10	10	9784.74	5' CAATCGCACGGTGGCTCGCAAC 3'_x000D_ |||||||||||||||||||||| _x000D_ 3' TTTTGTTAGCGTGCCACCGAGCGTTGAATAAC 5'	TTTTAATTTTTGTTAGCGTGC	0	20	612.464
2	9979	0	10	10	9784.74	5' CAATCGCACGGTGGCTCGCAACT 3'_x000D_ ||||||||||||||||||||||| _x000D_ 3' TTTTGTTAGCGTGCCACCGAGCGTTGAATAAC 5'	TTTTAATTTTTGTTAGCGTGC	0	4	122.493
2	9976	0	3	3	2935.42	5' TCGCACGGTGGCTCGCAACTT 3'_x000D_ ||||||||||||||||||||| _x000D_ 3' TGTTAGCGTGCCACCGAGCGTTGAATAACATG 5'	TAATTTTTGTTAGCGTGCCAC	0	13	398.101
2	9976	0	3	3	2935.42	5' TCGCACGGTGGCTCGCAACTTA 3'_x000D_ |||||||||||||||||||||| _x000D_ 3' TGTTAGCGTGCCACCGAGCGTTGAATAACATG 5'	TAATTTTTGTTAGCGTGCCAC	0	2	61.2464
2	9972	0	4	4	3913.89	5' ACGGTGGCTCGCAACTTATTG 3'_x000D_ ||||||||||||||||||||| _x000D_ 3' AGCGTGCCACCGAGCGTTGAATAACATGGTTG 5'	TTTTGTTAGCGTGCCACCGAG	0	1	30.6232
2	9973	0	2	2	1956.95	5' CACGGTGGCTCGCAACTTAT 3'_x000D_ |||||||||||||||||||| _x000D_ 3' TAGCGTGCCACCGAGCGTTGAATAACATGGTT 5'	TTTTTGTTAGCGTGCCACCGA	0	1	30.6232
2	9973	0	2	2	1956.95	5' CACGGTGGCTCGCAACTTATT 3'_x000D_ ||||||||||||||||||||| _x000D_ 3' TAGCGTGCCACCGAGCGTTGAATAACATGGTT 5'	TTTTTGTTAGCGTGCCACCGA	0	1	30.6232
2	9973	0	2	2	1956.95	5' CACGGTGGCTCGCAACTTATTG 3'_x000D_ |||||||||||||||||||||| _x000D_ 3' TAGCGTGCCACCGAGCGTTGAATAACATGGTT 5'	TTTTTGTTAGCGTGCCACCGA	0	9	275.609
2	9986	0	5	5	4892.37	5' TTAAAAACAATCGCACGGT 3'_x000D_ ||||||||||||||||||| _x000D_ 3' TTTTAATTTTTGTTAGCGTGCCACCGAGCGTT 5'	ATATATCTTTTAATTTTTGTT	0	6	183.739
2	9986	0	5	5	4892.37	5' TTAAAAACAATCGCACGGTG 3'_x000D_ |||||||||||||||||||| _x000D_ 3' TTTTAATTTTTGTTAGCGTGCCACCGAGCGTT 5'	ATATATCTTTTAATTTTTGTT	0	10	306.232
2	9986	0	5	5	4892.37	5' TTAAAAACAATCGCACGGTGG 3'_x000D_ ||||||||||||||||||||| _x000D_ 3' TTTTAATTTTTGTTAGCGTGCCACCGAGCGTT 5'	ATATATCTTTTAATTTTTGTT	0	356	10901.9
2	9986	0	5	5	4892.37	5' TTAAAAACAATCGCACGGTGGC 3'_x000D_ |||||||||||||||||||||| _x000D_ 3' TTTTAATTTTTGTTAGCGTGCCACCGAGCGTT 5'	ATATATCTTTTAATTTTTGTT	0	115	3521.67
2	9986	0	5	5	4892.37	5' TTAAAAACAATCGCACGGTGGCT 3'_x000D_ ||||||||||||||||||||||| _x000D_ 3' TTTTAATTTTTGTTAGCGTGCCACCGAGCGTT 5'	ATATATCTTTTAATTTTTGTT	0	2	61.2464
2	9986	0	5	5	4892.37	5' TTAAAAACAATCGCACGGTGGCTC 3'_x000D_ |||||||||||||||||||||||| _x000D_ 3' TTTTAATTTTTGTTAGCGTGCCACCGAGCGTT 5'	ATATATCTTTTAATTTTTGTT	0	3	91.8695
2	9971	0	15	15	14677.1	5' CGGTGGCTCGCAACTTATTGT 3'_x000D_ ||||||||||||||||||||| _x000D_ 3' GCGTGCCACCGAGCGTTGAATAACATGGTTGC 5'	TTTGTTAGCGTGCCACCGAGC	0	140	4287.25
2	9971	0	15	15	14677.1	5' CGGTGGCTCGCAACTTATTGTA 3'_x000D_ |||||||||||||||||||||| _x000D_ 3' GCGTGCCACCGAGCGTTGAATAACATGGTTGC 5'	TTTGTTAGCGTGCCACCGAGC	0	4	122.493
2	9970	0	2	2	1956.95	5' GGTGGCTCGCAACTTATTGT 3'_x000D_ |||||||||||||||||||| _x000D_ 3' CGTGCCACCGAGCGTTGAATAACATGGTTGCT 5'	TTGTTAGCGTGCCACCGAGCG	0	1	30.6232
2	9970	0	2	2	1956.95	5' GGTGGCTCGCAACTTATTGTA 3'_x000D_ ||||||||||||||||||||| _x000D_ 3' CGTGCCACCGAGCGTTGAATAACATGGTTGCT 5'	TTGTTAGCGTGCCACCGAGCG	0	1	30.6232
2	9969	0	9	9	8806.26	5' GTGGCTCGCAACTTATTGTAC 3'_x000D_ ||||||||||||||||||||| _x000D_ 3' GTGCCACCGAGCGTTGAATAACATGGTTGCTC 5'	TGTTAGCGTGCCACCGAGCGT	0	1	30.6232
2	9968	0	6	6	5870.84	5' TGGCTCGCAACTTATTGTACC 3'_x000D_ ||||||||||||||||||||| _x000D_ 3' TGCCACCGAGCGTTGAATAACATGGTTGCTCT 5'	GTTAGCGTGCCACCGAGCGTT	0	26	796.203
2	9967	0	2	2	1956.95	5' GGCTCGCAACTTATTGTACC 3'_x000D_ |||||||||||||||||||| _x000D_ 3' GCCACCGAGCGTTGAATAACATGGTTGCTCTT 5'	TTAGCGTGCCACCGAGCGTTG	0	1	30.6232
2	9967	0	2	2	1956.95	5' GGCTCGCAACTTATTGTACCA 3'_x000D_ ||||||||||||||||||||| _x000D_ 3' GCCACCGAGCGTTGAATAACATGGTTGCTCTT 5'	TTAGCGTGCCACCGAGCGTTG	0	2	61.2464
2	9962	0	5	5	4892.37	5' GCAACTTATTGTACCAACGAG 3'_x000D_ ||||||||||||||||||||| _x000D_ 3' CGAGCGTTGAATAACATGGTTGCTCTTTTATC 5'	GTGCCACCGAGCGTTGAATAA	0	4	122.493
4	9964	0	1	1	978.474	5' TCGCAACTTATTGTACCAACG 3'_x000D_ ||||||||||||||||||||| _x000D_ 3' ACCGAGCGTTGAATAACATGGTTGCTCTTTTA 5'	GCGTGCCACCGAGCGTTGAAT	0	1	30.6232
4	9964	0	1	1	978.474	5' TCGCAACTTATTGTACCAACGAGA 3'_x000D_ |||||||||||||||||||||||| _x000D_ 3' ACCGAGCGTTGAATAACATGGTTGCTCTTTTA 5'	GCGTGCCACCGAGCGTTGAAT	0	1	30.6232
2	9961	0	2	2	1956.95	5' CAACTTATTGTACCAACGAGAA 3'_x000D_ |||||||||||||||||||||| _x000D_ 3' GAGCGTTGAATAACATGGTTGCTCTTTTATCG 5'	TGCCACCGAGCGTTGAATAAC	0	1	30.6232
2	9959	0	3	3	2935.42	5' ACTTATTGTACCAACGAGAA 3'_x000D_ |||||||||||||||||||| _x000D_ 3' GCGTTGAATAACATGGTTGCTCTTTTATCGGC 5'	CCACCGAGCGTTGAATAACAT	0	1	30.6232
4	9958	0	1	1	978.474	5' CTTATTGTACCAACGAGAA 3'_x000D_ ||||||||||||||||||| _x000D_ 3' CGTTGAATAACATGGTTGCTCTTTTATCGGCT 5'	CACCGAGCGTTGAATAACATG	0	1	30.6232
2	9951	0	2	2	1956.95	5' TACCAACGAGAAAATAGCCG 3'_x000D_ |||||||||||||||||||| _x000D_ 3' TAACATGGTTGCTCTTTTATCGGCTGTAGTAG 5'	CGTTGAATAACATGGTTGCTC	0	1	30.6232
2	9951	0	2	2	1956.95	5' TACCAACGAGAAAATAGCCGA 3'_x000D_ ||||||||||||||||||||| _x000D_ 3' TAACATGGTTGCTCTTTTATCGGCTGTAGTAG 5'	CGTTGAATAACATGGTTGCTC	0	17	520.594
2	9951	0	2	2	1956.95	5' TACCAACGAGAAAATAGCCGAC 3'_x000D_ |||||||||||||||||||||| _x000D_ 3' TAACATGGTTGCTCTTTTATCGGCTGTAGTAG 5'	CGTTGAATAACATGGTTGCTC	0	47	1439.29
2	9949	0	11	11	10763.2	5' CCAACGAGAAAATAGCCGAC 3'_x000D_ |||||||||||||||||||| _x000D_ 3' ACATGGTTGCTCTTTTATCGGCTGTAGTAGAG 5'	TTGAATAACATGGTTGCTCTT	0	10	306.232
2	9949	0	11	11	10763.2	5' CCAACGAGAAAATAGCCGACA 3'_x000D_ ||||||||||||||||||||| _x000D_ 3' ACATGGTTGCTCTTTTATCGGCTGTAGTAGAG 5'	TTGAATAACATGGTTGCTCTT	0	146	4470.98
2	9949	0	11	11	10763.2	5' CCAACGAGAAAATAGCCGACAT 3'_x000D_ |||||||||||||||||||||| _x000D_ 3' ACATGGTTGCTCTTTTATCGGCTGTAGTAGAG 5'	TTGAATAACATGGTTGCTCTT	0	4	122.493
2	9949	0	11	11	10763.2	5' CCAACGAGAAAATAGCCGACATC 3'_x000D_ ||||||||||||||||||||||| _x000D_ 3' ACATGGTTGCTCTTTTATCGGCTGTAGTAGAG 5'	TTGAATAACATGGTTGCTCTT	0	2	61.2464
2	9948	0	2	2	1956.95	5' CAACGAGAAAATAGCCGAC 3'_x000D_ ||||||||||||||||||| _x000D_ 3' CATGGTTGCTCTTTTATCGGCTGTAGTAGAGG 5'	TGAATAACATGGTTGCTCTTT	0	3	91.8695
2	9948	0	2	2	1956.95	5' CAACGAGAAAATAGCCGACA 3'_x000D_ |||||||||||||||||||| _x000D_ 3' CATGGTTGCTCTTTTATCGGCTGTAGTAGAGG 5'	TGAATAACATGGTTGCTCTTT	0	7	214.362
2	9948	0	2	2	1956.95	5' CAACGAGAAAATAGCCGACAT 3'_x000D_ ||||||||||||||||||||| _x000D_ 3' CATGGTTGCTCTTTTATCGGCTGTAGTAGAGG 5'	TGAATAACATGGTTGCTCTTT	0	38	1163.68
2	9948	0	2	2	1956.95	5' CAACGAGAAAATAGCCGACATC 3'_x000D_ |||||||||||||||||||||| _x000D_ 3' CATGGTTGCTCTTTTATCGGCTGTAGTAGAGG 5'	TGAATAACATGGTTGCTCTTT	0	7	214.362
2	9945	0	2	2	1956.95	5' CGAGAAAATAGCCGACATC 3'_x000D_ ||||||||||||||||||| _x000D_ 3' GGTTGCTCTTTTATCGGCTGTAGTAGAGGCCG 5'	ATAACATGGTTGCTCTTTTAT	0	1	30.6232
2	9945	0	2	2	1956.95	5' CGAGAAAATAGCCGACATCA 3'_x000D_ |||||||||||||||||||| _x000D_ 3' GGTTGCTCTTTTATCGGCTGTAGTAGAGGCCG 5'	ATAACATGGTTGCTCTTTTAT	0	3	91.8695
2	9945	0	2	2	1956.95	5' CGAGAAAATAGCCGACATCAT 3'_x000D_ ||||||||||||||||||||| _x000D_ 3' GGTTGCTCTTTTATCGGCTGTAGTAGAGGCCG 5'	ATAACATGGTTGCTCTTTTAT	0	2	61.2464
2	9945	0	2	2	1956.95	5' CGAGAAAATAGCCGACATCATC 3'_x000D_ |||||||||||||||||||||| _x000D_ 3' GGTTGCTCTTTTATCGGCTGTAGTAGAGGCCG 5'	ATAACATGGTTGCTCTTTTAT	0	5	153.116
4	9944	0	1	1	978.474	5' GAGAAAATAGCCGACATCATC 3'_x000D_ ||||||||||||||||||||| _x000D_ 3' GTTGCTCTTTTATCGGCTGTAGTAGAGGCCGC 5'	TAACATGGTTGCTCTTTTATC	0	1	30.6232
4	9944	0	1	1	978.474	5' GAGAAAATAGCCGACATCATCT 3'_x000D_ |||||||||||||||||||||| _x000D_ 3' GTTGCTCTTTTATCGGCTGTAGTAGAGGCCGC 5'	TAACATGGTTGCTCTTTTATC	0	2	61.2464
4	9944	0	1	1	978.474	5' GAGAAAATAGCCGACATCATCTC 3'_x000D_ ||||||||||||||||||||||| _x000D_ 3' GTTGCTCTTTTATCGGCTGTAGTAGAGGCCGC 5'	TAACATGGTTGCTCTTTTATC	0	1	30.6232
4	9944	0	1	1	978.474	5' GAGAAAATAGCCGACATCATCTCC 3'_x000D_ |||||||||||||||||||||||| _x000D_ 3' GTTGCTCTTTTATCGGCTGTAGTAGAGGCCGC 5'	TAACATGGTTGCTCTTTTATC	0	8	244.985
2	9942	0	4	4	3913.89	5' GAAAATAGCCGACATCATC 3'_x000D_ ||||||||||||||||||| _x000D_ 3' TGCTCTTTTATCGGCTGTAGTAGAGGCCGCCG 5'	ACATGGTTGCTCTTTTATCGG	0	2	61.2464
2	9942	0	4	4	3913.89	5' GAAAATAGCCGACATCATCT 3'_x000D_ |||||||||||||||||||| _x000D_ 3' TGCTCTTTTATCGGCTGTAGTAGAGGCCGCCG 5'	ACATGGTTGCTCTTTTATCGG	0	2	61.2464
2	9942	0	4	4	3913.89	5' GAAAATAGCCGACATCATCTC 3'_x000D_ ||||||||||||||||||||| _x000D_ 3' TGCTCTTTTATCGGCTGTAGTAGAGGCCGCCG 5'	ACATGGTTGCTCTTTTATCGG	0	49	1500.54
2	9942	0	4	4	3913.89	5' GAAAATAGCCGACATCATCTCC 3'_x000D_ |||||||||||||||||||||| _x000D_ 3' TGCTCTTTTATCGGCTGTAGTAGAGGCCGCCG 5'	ACATGGTTGCTCTTTTATCGG	0	5	153.116
2	9942	0	4	4	3913.89	5' GAAAATAGCCGACATCATCTCCGG 3'_x000D_ |||||||||||||||||||||||| _x000D_ 3' TGCTCTTTTATCGGCTGTAGTAGAGGCCGCCG 5'	ACATGGTTGCTCTTTTATCGG	0	6	183.739
4	9937	0	1	1	978.474	5' TAGCCGACATCATCTCCGG 3'_x000D_ ||||||||||||||||||| _x000D_ 3' TTTTATCGGCTGTAGTAGAGGCCGCCGCTCTA 5'	GTTGCTCTTTTATCGGCTGTA	0	6	183.739
4	9937	0	1	1	978.474	5' TAGCCGACATCATCTCCGGC 3'_x000D_ |||||||||||||||||||| _x000D_ 3' TTTTATCGGCTGTAGTAGAGGCCGCCGCTCTA 5'	GTTGCTCTTTTATCGGCTGTA	0	6	183.739
4	9937	0	1	1	978.474	5' TAGCCGACATCATCTCCGGCG 3'_x000D_ ||||||||||||||||||||| _x000D_ 3' TTTTATCGGCTGTAGTAGAGGCCGCCGCTCTA 5'	GTTGCTCTTTTATCGGCTGTA	0	4	122.493
4	9937	0	1	1	978.474	5' TAGCCGACATCATCTCCGGCGG 3'_x000D_ |||||||||||||||||||||| _x000D_ 3' TTTTATCGGCTGTAGTAGAGGCCGCCGCTCTA 5'	GTTGCTCTTTTATCGGCTGTA	0	1	30.6232
4	9937	0	1	1	978.474	5' TAGCCGACATCATCTCCGGCGGC 3'_x000D_ ||||||||||||||||||||||| _x000D_ 3' TTTTATCGGCTGTAGTAGAGGCCGCCGCTCTA 5'	GTTGCTCTTTTATCGGCTGTA	0	3	91.8695
4	9911	0	1	1	978.474	5' ATGAATCGAAATTATAGAGCCACG 3'_x000D_ |||||||||||||||||||||||| _x000D_ 3' GCTCTACTTAGCTTTAATATCTCGGTGCACGC 5'	GGCCGCCGCTCTACTTAGCTT	0	24	734.956
4	9918	0	1	1	978.474	5' CGGCGAGATGAATCGAAAT 3'_x000D_ ||||||||||||||||||| _x000D_ 3' GGCCGCCGCTCTACTTAGCTTTAATATCTCGG 5'	TAGTAGAGGCCGCCGCTCTAC	0	1	30.6232
4	9918	0	1	1	978.474	5' CGGCGAGATGAATCGAAATT 3'_x000D_ |||||||||||||||||||| _x000D_ 3' GGCCGCCGCTCTACTTAGCTTTAATATCTCGG 5'	TAGTAGAGGCCGCCGCTCTAC	0	1	30.6232
4	9918	0	1	1	978.474	5' CGGCGAGATGAATCGAAATTA 3'_x000D_ ||||||||||||||||||||| _x000D_ 3' GGCCGCCGCTCTACTTAGCTTTAATATCTCGG 5'	TAGTAGAGGCCGCCGCTCTAC	0	2	61.2464
4	9918	0	1	1	978.474	5' CGGCGAGATGAATCGAAATTAT 3'_x000D_ |||||||||||||||||||||| _x000D_ 3' GGCCGCCGCTCTACTTAGCTTTAATATCTCGG 5'	TAGTAGAGGCCGCCGCTCTAC	0	6	183.739
2	9903	0	4	4	3913.89	5' AAATTATAGAGCCACGTGCGT 3'_x000D_ ||||||||||||||||||||| _x000D_ 3' TAGCTTTAATATCTCGGTGCACGCATAATTAG 5'	CTCTACTTAGCTTTAATATCT	0	1	30.6232
2	9903	0	4	4	3913.89	5' AAATTATAGAGCCACGTGCGTATT 3'_x000D_ |||||||||||||||||||||||| _x000D_ 3' TAGCTTTAATATCTCGGTGCACGCATAATTAG 5'	CTCTACTTAGCTTTAATATCT	0	1	30.6232
2	9906	0	4	4	3913.89	5' TCGAAATTATAGAGCCACG 3'_x000D_ ||||||||||||||||||| _x000D_ 3' ACTTAGCTTTAATATCTCGGTGCACGCATAAT 5'	CCGCTCTACTTAGCTTTAATA	0	1	30.6232
2	9906	0	4	4	3913.89	5' TCGAAATTATAGAGCCACGTG 3'_x000D_ ||||||||||||||||||||| _x000D_ 3' ACTTAGCTTTAATATCTCGGTGCACGCATAAT 5'	CCGCTCTACTTAGCTTTAATA	0	28	857.449
2	9906	0	4	4	3913.89	5' TCGAAATTATAGAGCCACGTGC 3'_x000D_ |||||||||||||||||||||| _x000D_ 3' ACTTAGCTTTAATATCTCGGTGCACGCATAAT 5'	CCGCTCTACTTAGCTTTAATA	0	1	30.6232
2	9906	0	4	4	3913.89	5' TCGAAATTATAGAGCCACGTGCG 3'_x000D_ ||||||||||||||||||||||| _x000D_ 3' ACTTAGCTTTAATATCTCGGTGCACGCATAAT 5'	CCGCTCTACTTAGCTTTAATA	0	2	61.2464
2	9906	0	4	4	3913.89	5' TCGAAATTATAGAGCCACGTGCGT 3'_x000D_ |||||||||||||||||||||||| _x000D_ 3' ACTTAGCTTTAATATCTCGGTGCACGCATAAT 5'	CCGCTCTACTTAGCTTTAATA	0	2	61.2464
2	9895	0	3	3	2935.42	5' GAGCCACGTGCGTATTAATCCC 3'_x000D_ |||||||||||||||||||||| _x000D_ 3' ATATCTCGGTGCACGCATAATTAGGGCATCCA 5'	AGCTTTAATATCTCGGTGCAC	0	1	30.6232
2	9888	0	6	6	5870.84	5' GTGCGTATTAATCCCGTAGGTT 3'_x000D_ |||||||||||||||||||||| _x000D_ 3' GGTGCACGCATAATTAGGGCATCCAAACAAAT 5'	ATATCTCGGTGCACGCATAAT	0	1	30.6232
2	9888	0	6	6	5870.84	5' GTGCGTATTAATCCCGTAGGTTT 3'_x000D_ ||||||||||||||||||||||| _x000D_ 3' GGTGCACGCATAATTAGGGCATCCAAACAAAT 5'	ATATCTCGGTGCACGCATAAT	0	2	61.2464
0	9887	0	30	30	29354.2	5' TGCGTATTAACCCCGTAGGTC 3'_x000D_ |||||||||| ||||||||| _x000D_ 3' GTGCACGCATAATTAGGGCATCCAAACAAATC 5'	TATCTCGGTGCACGCATAATT	2	1	30.6232
0	9887	0	30	30	29354.2	5' TGCGTATTAATCCCGTAGG 3'_x000D_ ||||||||||||||||||| _x000D_ 3' GTGCACGCATAATTAGGGCATCCAAACAAATC 5'	TATCTCGGTGCACGCATAATT	0	6	183.739
0	9887	0	30	30	29354.2	5' TGCGTATTAATCCCGTAGGT 3'_x000D_ |||||||||||||||||||| _x000D_ 3' GTGCACGCATAATTAGGGCATCCAAACAAATC 5'	TATCTCGGTGCACGCATAATT	0	1	30.6232
0	9887	0	30	30	29354.2	5' TGCGTATTAATCCCGTAGGTT 3'_x000D_ ||||||||||||||||||||| _x000D_ 3' GTGCACGCATAATTAGGGCATCCAAACAAATC 5'	TATCTCGGTGCACGCATAATT	0	20	612.464
0	9887	0	30	30	29354.2	5' TGCGTATTAATCCCGTAGGTTT 3'_x000D_ |||||||||||||||||||||| _x000D_ 3' GTGCACGCATAATTAGGGCATCCAAACAAATC 5'	TATCTCGGTGCACGCATAATT	0	3304	101179
4	9879	0	1	1	978.474	5' AATCCCGTAGGTTTGTTTAGAA 3'_x000D_ |||||||||||||||||||||| _x000D_ 3' ATAATTAGGGCATCCAAACAAATCTTGACGCA 5'	TGCACGCATAATTAGGGCATC	0	5	153.116
4	9879	0	1	1	978.474	5' AATCCCGTAGGTTTGTTTAGAAC 3'_x000D_ ||||||||||||||||||||||| _x000D_ 3' ATAATTAGGGCATCCAAACAAATCTTGACGCA 5'	TGCACGCATAATTAGGGCATC	0	3	91.8695
4	9879	0	1	1	978.474	5' AATCCCGTAGGTTTGTTTAGAACT 3'_x000D_ |||||||||||||||||||||||| _x000D_ 3' ATAATTAGGGCATCCAAACAAATCTTGACGCA 5'	TGCACGCATAATTAGGGCATC	0	100	3062.32
2	9883	0	6	6	5870.84	5' TATTAATCCCGTAGGTTTGTT 3'_x000D_ ||||||||||||||||||||| _x000D_ 3' ACGCATAATTAGGGCATCCAAACAAATCTTGA 5'	TCGGTGCACGCATAATTAGGG	0	39	1194.3
2	9883	0	6	6	5870.84	5' TATTAATCCCGTAGGTTTGTTT 3'_x000D_ |||||||||||||||||||||| _x000D_ 3' ACGCATAATTAGGGCATCCAAACAAATCTTGA 5'	TCGGTGCACGCATAATTAGGG	0	8	244.985
2	9883	0	6	6	5870.84	5' TATTAACCCCGTAGGTCTGAA 3'_x000D_ |||||| ||||||||| || _x000D_ 3' ACGCATAATTAGGGCATCCAAACAAATCTTGA 5'	TCGGTGCACGCATAATTAGGG	4	2	61.2464
2	9883	0	6	6	5870.84	5' TATTAACCCCGTAGGTCTGAAT 3'_x000D_ |||||| ||||||||| || | _x000D_ 3' ACGCATAATTAGGGCATCCAAACAAATCTTGA 5'	TCGGTGCACGCATAATTAGGG	4	1	30.6232
2	9881	0	6	6	5870.84	5' TTAATCCCGTAGGTTTGTTTA 3'_x000D_ ||||||||||||||||||||| _x000D_ 3' GCATAATTAGGGCATCCAAACAAATCTTGACG 5'	GGTGCACGCATAATTAGGGCA	0	11	336.855
2	9881	0	6	6	5870.84	5' TTAATCCCGTAGGTTTGTTTAG 3'_x000D_ |||||||||||||||||||||| _x000D_ 3' GCATAATTAGGGCATCCAAACAAATCTTGACG 5'	GGTGCACGCATAATTAGGGCA	0	5	153.116
2	9881	0	6	6	5870.84	5' TTAATCCCGTAGGTTTGTTTAGA 3'_x000D_ ||||||||||||||||||||||| _x000D_ 3' GCATAATTAGGGCATCCAAACAAATCTTGACG 5'	GGTGCACGCATAATTAGGGCA	0	1	30.6232
2	9881	0	6	6	5870.84	5' TTAATCCCGTAGGTTTGTTTAGAA 3'_x000D_ |||||||||||||||||||||||| _x000D_ 3' GCATAATTAGGGCATCCAAACAAATCTTGACG 5'	GGTGCACGCATAATTAGGGCA	0	7	214.362
2	9857	0	3	3	2935.42	5' GTGCGTATTAATCCCGTAGGTT 3'_x000D_ ||||||||||o|||||||||o _x000D_ 3' TCTTGACGCATAATTGGGGCATCCAGACTTAT 5'	AAACAAATCTTGACGCATAAT	2	1	30.6232
2	9857	0	3	3	2935.42	5' GTGCGTATTAATCCCGTAGGTTT 3'_x000D_ ||||||||||o|||||||||o| _x000D_ 3' TCTTGACGCATAATTGGGGCATCCAGACTTAT 5'	AAACAAATCTTGACGCATAAT	2	2	61.2464
4	9878	0	1	1	978.474	5' ATCCCGTAGGTTTGTTTAGA 3'_x000D_ |||||||||||||||||||| _x000D_ 3' TAATTAGGGCATCCAAACAAATCTTGACGCAT 5'	GCACGCATAATTAGGGCATCC	0	1	30.6232
4	9878	0	1	1	978.474	5' ATCCCGTAGGTTTGTTTAGAA 3'_x000D_ ||||||||||||||||||||| _x000D_ 3' TAATTAGGGCATCCAAACAAATCTTGACGCAT 5'	GCACGCATAATTAGGGCATCC	0	16	489.971
4	9878	0	1	1	978.474	5' ATCCCGTAGGTTTGTTTAGAAC 3'_x000D_ |||||||||||||||||||||| _x000D_ 3' TAATTAGGGCATCCAAACAAATCTTGACGCAT 5'	GCACGCATAATTAGGGCATCC	0	29	888.072
4	9878	0	1	1	978.474	5' ATCCCGTAGGTTTGTTTAGAACT 3'_x000D_ ||||||||||||||||||||||| _x000D_ 3' TAATTAGGGCATCCAAACAAATCTTGACGCAT 5'	GCACGCATAATTAGGGCATCC	0	12	367.478
4	9878	0	1	1	978.474	5' ATCCCGTAGGTTTGTTTAGAACTG 3'_x000D_ |||||||||||||||||||||||| _x000D_ 3' TAATTAGGGCATCCAAACAAATCTTGACGCAT 5'	GCACGCATAATTAGGGCATCC	0	278	8513.24
2	9856	0	10	10	9784.74	5' TGCGTATTAACCCCGTAGGTC 3'_x000D_ ||||||||||||||||||||| _x000D_ 3' CTTGACGCATAATTGGGGCATCCAGACTTATA 5'	AACAAATCTTGACGCATAATT	0	1	30.6232
2	9856	0	10	10	9784.74	5' TGCGTATTAATCCCGTAGG 3'_x000D_ ||||||||||o|||||||| _x000D_ 3' CTTGACGCATAATTGGGGCATCCAGACTTATA 5'	AACAAATCTTGACGCATAATT	0.5	6	183.739
2	9856	0	10	10	9784.74	5' TGCGTATTAATCCCGTAGGT 3'_x000D_ ||||||||||o||||||||| _x000D_ 3' CTTGACGCATAATTGGGGCATCCAGACTTATA 5'	AACAAATCTTGACGCATAATT	0.5	1	30.6232
2	9856	0	10	10	9784.74	5' TGCGTATTAATCCCGTAGGTT 3'_x000D_ ||||||||||o|||||||||o _x000D_ 3' CTTGACGCATAATTGGGGCATCCAGACTTATA 5'	AACAAATCTTGACGCATAATT	1	20	612.464
2	9856	0	10	10	9784.74	5' TGCGTATTAATCCCGTAGGTTT 3'_x000D_ ||||||||||o|||||||||o| _x000D_ 3' CTTGACGCATAATTGGGGCATCCAGACTTATA 5'	AACAAATCTTGACGCATAATT	1	3304	101179
2	9815	0	3	3	2935.42	5' CAAAGCGTCCCCTCGTGGCA 3'_x000D_ |||||||||||||||||||| _x000D_ 3' CGCTGTTTCGCAGGGGAGCACCGTTAAGGCAC 5'	GCCAGGTCGCTGTTTCGCAGG	0	1	30.6232
2	9815	0	3	3	2935.42	5' CAAAGCGTCCCCTCGTGGCAA 3'_x000D_ ||||||||||||||||||||| _x000D_ 3' CGCTGTTTCGCAGGGGAGCACCGTTAAGGCAC 5'	GCCAGGTCGCTGTTTCGCAGG	0	5	153.116
4	9715	0	1	1	978.474	5' AATTTGGTCAGGGAGGAAATC 3'_x000D_ ||||||||||||||||||||| _x000D_ 3' GACGTTAAACCAGTCCCTCCTTTAGCGGGCCG 5'	AGTTCGAGACGTTAAACCAGT	0	1	30.6232
4	9708	0	1	1	978.474	5' TCAGGGAGGAAATCGCCCGGC 3'_x000D_ ||||||||||||||||||||| _x000D_ 3' AACCAGTCCCTCCTTTAGCGGGCCGCTGTGTG 5'	GACGTTAAACCAGTCCCTCCT	0	1	30.6232
2	9713	0	5	5	4892.37	5' TTTGGTCAGGGAGGAAATCGC 3'_x000D_ ||||||||||||||||||||| _x000D_ 3' CGTTAAACCAGTCCCTCCTTTAGCGGGCCGCT 5'	TTCGAGACGTTAAACCAGTCC	0	3	91.8695
4	8617	0	1	1	978.474	5' TGGCAAACTGCCCCATGCTCC 3'_x000D_ ||||||||||||||||||||| _x000D_ 3' TTAGACCGTTTGACGGGGTACGAGGTAATTGC 5'	ATGACAGTTAGACCGTTTGAC	0	4	122.493
2	6012	0	3	3	2935.42	5' ACCGTCGCGGATCTGAACACG 3'_x000D_ | |o||| ||||| |||||| _x000D_ 3' GTCGTCGTAGCTCCTAGTCTTGTGGTTAAAGT 5'	TAAAATCGTCGTCGTAGCTCC	4.5	1	30.6232
