# Supplementary material for: Small RNAs Derived from the T-DNA of Agrobacterium rhizogenes in Hairy Roots of Phaseolus vulgaris
Source: Front Plant Sci. 2017 Feb 1;8:96. doi: 10.3389/fpls.2017.00096 (PMC5285386; doi:10.3389/fpls.2017.00096)
Supplement: Supplementary file 3 [file Table3.XLSX]

## Sheet: Hoja1
Supplementary Table 3. Predicted targets for T-DNA derived sRNAs in P. vulgaris. Table of results of the plant small RNA target analysis server psRNATarget. Only ArT-sRNAs found in hairy roots were used.
Target_Acc.	Expectation	UPE	miRNA_start	miRNA_end	Target_start	Target_end	sRNA_aligned_fragment	Target_aligned_fragment	Inhibition
Phvul.011G210400.1	2	16.538	1	20	33	52	CUUUCUAAUUGCUCCAAUCU	AGAUUGAAGCAGUUAGAGAG	Cleavage
Phvul.002G266300.1	2	22.009	1	21	208	228	GAUUGGAGCAAUUAGAAAGGG	CCCUUUCUAAUUGCUUCACUC	Cleavage
Phvul.008G111800.1	2	15	1	20	275	294	CUUCAAGUCAUCGAACACAG	UUGUGUUUGAAGACUUGAAG	Translation
Phvul.008G038900.1	2	19.826	1	24	1053	1076	UGCCUCUUCAAGUCAUCGAACACA	UGUUUUUGAUGACAUGGAGAGGCA	Translation
Phvul.003G095400.1	1.5	18.892	1	21	493	513	UGGAUGUAAUAGAACAGCGGC	GCUGCUGUGCUAUUACAUCCA	Cleavage
Phvul.003G095400.1	1.5	18.767	1	20	493	512	GGAUGUAAUAGAACAGCGGC	GCUGCUGUGCUAUUACAUCC	Cleavage
Phvul.001G231500.1	2	14.891	1	20	807	826	UCUCUCUGCAAUUCUUGGCG	CGCCAAGAAUCGAAGAGAGA	Translation
Phvul.008G173700.1	1.5	23.868	1	22	2526	2547	UGAGGAUGCUCUCUCUGCAAUU	ACUUGCAGAGGCAGCAUCCUCA	Translation
Phvul.003G140500.1	2	23.283	1	20	1016	1035	UGUCAAUCUACUCCCUCGUG	CAUGAGGGAGUGGAUUGAUG	Cleavage
Phvul.008G252300.1	2	20.904	1	21	830	850	UGUAGAUCAUUCCUGGGGACG	UGUCCCCAGGAAUGAUCAGCA	Cleavage
Phvul.005G166100.1	2	13.442	1	20	3000	3019	UGGAAGAGAGAACUCGCUGC	GCAGCGAUUUUUCUCUUCUA	Cleavage
Phvul.003G037200.1	2	9.573	1	20	48	67	CAAACUGGAGGGUGAAAUGG	CUAUUUCACCCUUUGGUUUG	Cleavage
Phvul.011G129400.1	1.5	11.713	1	20	995	1014	UCAUUAUCAUCGCUUCCAUC	GAUGAAAGUGAUGAUAAUGA	Cleavage
Phvul.006G147900.1	2	18.912	1	20	1093	1112	UGUUCGACCACGGAUUUGCA	UGCAAGUCUGUUGUCGAACA	Translation
Phvul.002G058700.1	2	15.453	1	20	2711	2730	CAUGUCUUCUAUGGCUUCUG	CAGUAGGCAUAGAAGACAUG	Cleavage
Phvul.002G018500.1	2	18.046	1	20	1204	1223	GACCUUCGUGCGACAAGAUC	GAUCGUGUCUCACGAAGGUC	Translation
Phvul.008G162400.1	2	18.986	1	20	464	483	UGGACAAAAACUAUUGUGGG	CCUACAAUAGUUUUUUUCCA	Cleavage
Phvul.009G083700.1	2	20.338	1	21	2529	2549	UAGGCUGCUGAGUUGGAUGGC	GCCAUCUGAUUCAGCAGCUUA	Cleavage
Phvul.009G065200.1	2	20.149	1	21	564	584	ACAACCUGCCGCUUCUUUCGU	ACGAAAGAUGCCGCAGGUUGU	Translation
Phvul.011G047400.1	2	20.014	1	21	192	212	UAAUGCCCCACACCAUCAUUG	UGAUGAUGGUGUUGGGCAUUG	Translation
Phvul.002G265300.1	1.5	21.075	1	20	1013	1032	UCUGCAGCAGCAACAAGGCC	GGCCUUGUUGCUGCUGCAAA	Cleavage
Phvul.001G056300.1	2	24.266	1	20	746	765	GGAAAUAGCCCUUUUUACCC	GGGUGAGAAGGGUUAUUUUC	Cleavage
Phvul.008G289200.1	1.5	12.049	1	21	90	110	UGAGGUUCGGAGUUUGGGUGU	GCAUCCAAACUCUGAACUUCA	Cleavage
Phvul.003G129800.1	2	18.645	1	21	1282	1302	CCAUCUCCGGCAACCAAGUUU	GAACUUUGUUGCUGGAGGUGG	Cleavage
Phvul.007G009700.1	1.5	12.727	1	22	1512	1533	CAAGGAAAACGAAGGCUGGACG	CUUUCAGUCUUUGUUUUCCUUG	Cleavage
Phvul.008G219500.1	2	15.982	1	20	753	772	UGCUGUGUGAUCGUUGCCGG	CUGGCAACGUUCAUACAGCA	Translation
Phvul.001G261200.1	0.5	16.803	1	21	1119	1139	UGGUGGAGCUUGUCCAGCCGG	UCGGCUGGACAAGCUUCACCA	Cleavage
Phvul.006G002500.1	2	18.556	1	21	977	997	CAAGCUCCACCAGGUGAAUUC	GGAUUUGCUUGGUGGAGCUUG	Cleavage
Phvul.010G012800.1	2	15.94	1	21	3221	3241	UGGAAUUCACCUGGUGGAGCU	AGCUUCACCAUGUGAAUUUCA	Translation
Phvul.009G079600.1	2	17.583	1	20	708	727	UCUCCCACCCUGCAGAUAUC	GAUAUCCGUAGGGUGGGAGG	Cleavage
Phvul.004G127200.1	1.5	24.746	1	20	683	702	CUUUUCCAUGCUGAGAGGUC	GACUUCUCAGCCUGGAAAAG	Translation
Phvul.001G237800.1	2	17.235	1	20	582	601	UUUUCCAUGCUGAGAGGUCG	CGCCCUCUCAGUAUGGGAAA	Cleavage
Phvul.001G237300.1	2	15.387	1	20	1262	1281	UUUUCCAUGCUGAGAGGUCG	CGCCCUCUCAGUAUGGGAAA	Cleavage
Phvul.001G258400.1	2	17.864	1	20	1496	1515	CUUGCUUCCGAGGCUUCUUC	GAAGAAGUCUUGGAAGCAAC	Cleavage
Phvul.001G231600.1	2	15.081	1	20	1341	1360	UGAAGAAGCCUCGGAAGCAA	GUGCUUCUGAGGUUUCUUCA	Cleavage
Phvul.006G154800.1	2	15.834	1	21	49	69	UGAUUUUGCUGCUUUCGGGAU	AUUCCGAAAGCAUCAAAAUCG	Translation
Phvul.001G110000.1	2	9.954	1	20	37	56	AUGAUGAGAUUGGGCGGCGG	CUGCUGCUCAAUCUUAUCAU	Cleavage
Phvul.009G083700.1	2	21.412	1	22	1489	1510	UAACAGGAAGAAACUCGGCCGC	GAGGCCGAAUUUCUUUUUGUUA	Cleavage
Phvul.009G029300.1	2	14.992	1	20	2222	2241	GUGUAACAGGAAGAAACUCG	UGAGUUUGUUUCUGUUACAC	Cleavage
Phvul.008G281500.1	2	16.214	1	21	84	104	AGUAGGGUGUAACAGGAAGAA	UUCUUCUUGUUACUCCCUGCU	Cleavage
Phvul.009G109700.1	2	20.018	1	20	1153	1172	UCCUCCUCGUACCCAUUGAU	AUUAAUGCGUAUGAGGAGGA	Cleavage
Phvul.007G172600.1	2	14.312	1	21	1115	1135	AAAGAUGAACCCCUCCAACAG	UUGUUGGGGGGUUUUAUCUUU	Translation
Phvul.003G252700.1	2	24.904	1	21	636	656	UGGAGGGGUUCAUCUUUUGCA	UGCAAAAGCUGAACCUCUCCG	Cleavage
Phvul.001G196400.1	2	23.082	1	20	942	961	CCUGCAAAAGAUGAACCCCU	AGGGGUGCAUCAUUUGCAGG	Translation
Phvul.003G252700.1	2	22.34	1	21	631	651	GGGUUCAUCUUUUGCAGGCUC	GAGUCUGCAAAAGCUGAACCU	Cleavage
Phvul.008G106700.1	1.5	17.025	1	21	1040	1060	AGUAGGAUUCCAUUUUGACCC	GGGUCAAAGUGGAGUCCUAUU	Cleavage
Phvul.011G115100.1	2	16.981	1	20	302	321	CGCAGGGGGUCAAAAUGGAA	UUUCUUUUUGACCCCCUGUG	Cleavage
Phvul.003G188200.1	2	19.88	1	20	1295	1314	CGAACGGCCAUCUUUCAUGC	GGAUGAGAGAUGGCCGUUUG	Cleavage
Phvul.002G080800.1	2	18.943	1	22	1937	1957	UAAUGAAAAAUAACAAGCCCCU	GGGGGCUU-UUAUUUUUCAUUA	Cleavage
Phvul.002G133600.1	2	14.103	1	20	670	689	UCUAUCCCGCCCGUUCCAGU	ACUGGAAUGGGAGGGAUAGG	Translation
Phvul.009G232400.1	2	21.599	1	20	1176	1195	CUCUUCUUCUCAUCGGACUG	CAGCCUGAUGAGAGGAAGAG	Cleavage
Phvul.002G173900.1	2	20.98	1	20	907	926	GCACCUUCUCUUCUUCUCAU	AUGGGGUGAAGAGAAGGUGC	Cleavage
Phvul.008G018800.1	2	1.445	1	21	285	305	AGAAGAAGAGAAGGUGCUUGG	CCAAACCCCUUCUCUUCUUCU	Cleavage
Phvul.004G134300.1	2	6.636	1	20	68	88	AGAAGAAG-AGAAGGUGCUUG	CAAGCACCUUCUUCUUCUUCU	Translation
Phvul.006G019000.1	2	14.635	1	21	338	358	AUCCAAGCACCUUCUCUUCUU	GAGAAGAGAAGGUGGUUGGGU	Cleavage
Phvul.005G175600.1	2	19.091	1	20	222	241	UCUGACUAAAUCCAAGCACC	UGUGCCUGGAUUUAGUCAGA	Cleavage
Phvul.007G277200.1	1.5	21.605	1	21	2910	2930	UGCUUGGAUUUAGUCAGAGAA	UUCUCUGCCUGAAUCCAAGCA	Cleavage
Phvul.007G096000.1	1.5	21.208	1	21	1317	1337	AACUUGCUGCUGUCUUUCCUG	CAAGGAAGACAGCAGCAAGUU	Cleavage
Phvul.007G096000.1	1.5	21.199	1	21	1316	1336	ACUUGCUGCUGUCUUUCCUGA	UCAAGGAAGACAGCAGCAAGU	Cleavage
Phvul.007G096000.1	1.5	21.075	1	21	1315	1335	CUUGCUGCUGUCUUUCCUGAA	UUCAAGGAAGACAGCAGCAAG	Cleavage
Phvul.002G322700.1	1.5	23.443	1	20	837	856	AAUUGGCUUGUCAUUUGGUU	AACAAGAUGACAAGCCAAUU	Cleavage
Phvul.003G250400.1	2	12.245	1	21	70	90	AAUUGGCUUGUCAUUUGGUUC	GAAGCAAAUGAAAAGCCAAUU	Translation
Phvul.003G250400.1	2	14.687	1	20	70	89	AUUGGCUUGUCAUUUGGUUC	GAAGCAAAUGAAAAGCCAAU	Translation
Phvul.001G062900.1	2	14.99	1	20	1216	1235	UUCGUAAUCUUCGUUGACUG	CAGUCAACGAAUAUUAUGGA	Translation
Phvul.008G042100.1	2	14.47	1	21	1212	1232	ACAUAUUCUUCGUAAUCUUCG	UGAAGAUGAAGAAGAAUAUGU	Cleavage
Phvul.009G222300.1	2	17.893	1	20	1293	1312	AGAAUAUGUCUUCGACGGCC	GGCCGUGGAAGAAAUAUUCU	Cleavage
Phvul.008G152600.1	2	11.562	1	21	4513	4533	UAUGUCUUCGACGGCCACUUG	CAAGUGGCCGAGGAAGACAUA	Translation
Phvul.011G081900.1	1.5	16.433	1	20	782	801	UCUUCGACGGCCACUUGAAG	CUUCAAGAGGCCGUUGAAGA	Cleavage
Phvul.009G142000.1	2	22.473	1	20	1064	1083	UAAAGAGGCCCUGAAACCAU	GUGGUAUCAGGGCCUCUUUG	Cleavage
Phvul.007G125100.1	2	19.348	1	21	1953	1973	UUUCAGGGCCUCUUUAUGGAG	CUUCAUCAAGAGGCUCUGAAA	Cleavage
Phvul.004G090400.1	2	8.785	1	21	40	60	UUUCAGGGCCUCUUUAUGGAG	UUCCAAAAAGAGGCUUUGAAA	Cleavage
Phvul.001G257900.1	2	12.224	1	21	182	202	UGUCAGUACAGCCAAGAUCCG	UGGAUCUUAGUUGUACUGAUA	Cleavage
Phvul.002G098100.1	1.5	16.854	1	20	1152	1171	CCGCAUAUGUAUGAUUCUCC	GAAGAAUCAUAUAUAUGCGG	Cleavage
Phvul.002G058800.1	2	15.494	1	20	168	187	UGGAGCAUGGGGCAGUUUGC	GGAAACUGCUUCAUGCUCCA	Cleavage
Phvul.001G220600.1	2	11.753	1	20	1696	1715	AGAUUGACAGUAAGGACUGC	GCAGUCCUUGAUGUCAGUCU	Translation
Phvul.001G051300.1	2	21.256	1	21	2711	2731	UUAACCUGCUCUUCGAACAAA	UUUAUUCGAAGGGCAGGUUAG	Cleavage
Phvul.007G184900.1	2	17.611	1	20	1944	1963	UUCGCAGCACCGGCGGGACA	UGUCCCACCAGUGCUGCGAA	Translation
Phvul.001G237200.1	2	19.328	1	20	1699	1718	GACACUAUCUUCACUCCAUC	GAUGGAGUGGAGAUACUGUC	Cleavage
Phvul.006G022400.1	2	16.363	1	20	1096	1115	GACACUAUCUUCACUCCAUC	GAUGGAGUGAGGAUAUUGUC	Cleavage
Phvul.006G127300.1	2	6.956	1	21	358	378	UAUUUUAUUCCAAUCCAGGGG	CCACUGGAUUGUAAUAAAAUA	Translation
Phvul.006G127400.1	2	7.711	1	21	276	296	UAUUUUAUUCCAAUCCAGGGG	CCACUGGAUUGUAAUAAAAUA	Translation
Phvul.006G215600.1	2	17.955	1	21	1446	1466	CAAUCAACGGAGAAAGGUUAA	UUGACCUUUAUCUGUUGAUUG	Cleavage
Phvul.009G210800.1	2	14.628	1	20	1742	1761	UCCUAUAUAGAUCGCUUCAC	GUGAAUUGAUUUAUAUAGGA	Cleavage
Phvul.011G145300.1	2	19.282	1	20	252	271	CUAUAUAGAUCGCUUCACCA	UGGUGAAGCGAUUUAUAAAG	Cleavage
Phvul.011G145300.1	1.5	18.498	1	21	248	268	UAUAGAUCGCUUCACCAGAAG	UUUAUGGUGAAGCGAUUUAUA	Cleavage
Phvul.009G144500.1	2	14.771	1	21	179	199	UAUAGAUCGCUUCACCAGAAG	UUUGUGCUGAAGCGAUCUAUA	Cleavage
Phvul.011G202200.1	2	17.722	1	21	1857	1877	CCAAAGGUCUGGGCCAUUCCG	UGGAAUGGCCAAGGCUUUUGG	Translation
Phvul.011G202200.1	2	17.294	1	21	1858	1878	UCCAAAGGUCUGGGCCAUUCC	GGAAUGGCCAAGGCUUUUGGA	Cleavage
Phvul.011G202200.1	2	16.983	1	22	1858	1879	CUCCAAAGGUCUGGGCCAUUCC	GGAAUGGCCAAGGCUUUUGGAG	Cleavage
Phvul.002G263400.1	2	7.152	1	20	61	80	AAUGGCCCAGACCUUUGGAG	UUUCAAAGGUUUGGGUCAUU	Cleavage
Phvul.002G280100.1	2	16.57	1	20	2821	2840	UUCUUCUUGACCUUAGCCCG	AGGGCUAAGGUCGAGGAGAA	Cleavage
Phvul.009G222100.1	2	17.92	1	20	836	855	UUCUUCUUCUUGACCUUAGC	GUUGAGAUCAAGAAGAAGAA	Cleavage
Phvul.007G162900.1	2	18.229	1	20	1104	1123	UUCUUCUUCUUGACCUUAGC	GUUAAGGCCAAGAAGGAGAA	Cleavage
Phvul.001G114100.1	2	21.177	1	20	238	257	UUCUUCUUCUUGACCUUAGC	GCUGAGGGCGAGAAGAAGAA	Cleavage
Phvul.003G178300.1	2	17.943	1	20	933	952	CUUCUUCUUCUUGACCUUAG	AGAAGGUCAAGAAGAAGAAG	Cleavage
Phvul.009G222100.1	2	17.859	1	20	837	856	CUUCUUCUUCUUGACCUUAG	UUGAGAUCAAGAAGAAGAAG	Cleavage
Phvul.007G162900.1	2	18.837	1	20	1105	1124	CUUCUUCUUCUUGACCUUAG	UUAAGGCCAAGAAGGAGAAG	Cleavage
Phvul.001G114100.1	2	21.167	1	20	239	258	CUUCUUCUUCUUGACCUUAG	CUGAGGGCGAGAAGAAGAAG	Cleavage
Phvul.L000400.1	2	18.602	1	20	782	801	CUUCUUCUUCUUGACCUUAG	CCAAGGACAAGAAGAAGAAG	Cleavage
Phvul.L000400.1	2	14.285	1	20	1148	1167	CUUCUUCUUCUUGACCUUAG	CCAAGGACAAGAAGAAGAAG	Cleavage
Phvul.L000100.1	2	16.325	1	20	1044	1063	CUUCUUCUUCUUGACCUUAG	CCAAGGACAAGAAGAAGAAG	Cleavage
Phvul.L000200.1	2	16.325	1	20	1044	1063	CUUCUUCUUCUUGACCUUAG	CCAAGGACAAGAAGAAGAAG	Cleavage
Phvul.009G185400.1	2	23.758	1	20	364	383	CUUCUUCUUCUUGACCUUAG	CAAAGGUCAAGUAGAAGAAG	Translation
Phvul.003G178300.1	2	17.754	1	20	934	953	CCUUCUUCUUCUUGACCUUA	GAAGGUCAAGAAGAAGAAGA	Cleavage
Phvul.002G296700.1	2	13.754	1	20	457	476	CCUUCUUCUUCUUGACCUUA	AAAGGACAAGAAGAAGAAGG	Cleavage
Phvul.007G244100.1	2	9.461	1	20	62	81	CCUUCUUCUUCUUGACCUUA	AAAGGUGAAGAAGAAGAAGG	Cleavage
Phvul.005G005200.1	1.5	22.923	1	21	228	248	CUAAGGUCAAGAAGAAGAAGG	UCUUCUUCUUCUUCACCUUGG	Cleavage
Phvul.002G296700.1	2	13.951	1	20	458	477	GCCUUCUUCUUCUUGACCUU	AAGGACAAGAAGAAGAAGGG	Cleavage
Phvul.007G244100.1	2	9.274	1	20	63	82	GCCUUCUUCUUCUUGACCUU	AAGGUGAAGAAGAAGAAGGA	Cleavage
Phvul.001G128000.1	2	14.809	1	20	658	677	GCCUUCUUCUUCUUGACCUU	AAGGUAAAGAGGAAGAAGGU	Cleavage
Phvul.011G033300.1	2	15.231	1	20	329	348	GCCUUCUUCUUCUUGACCUU	AAGCCCAAGAAGAAGAAGGC	Cleavage
Phvul.011G077800.1	2	13.97	1	20	443	462	GCCUUCUUCUUCUUGACCUU	AAGAACAAGAAGAAGAAGGC	Cleavage
Phvul.008G055400.1	1	17.006	1	21	957	977	AGGUCAAGAAGAAGAAGGCCA	UGGCCUUGUUCUUCUUGACCU	Cleavage
Phvul.008G055400.1	1	19.385	1	21	956	976	GGUCAAGAAGAAGAAGGCCAA	UUGGCCUUGUUCUUCUUGACC	Cleavage
Phvul.002G094800.1	2	12.121	1	21	576	596	GGUCAAGAAGAAGAAGGCCAA	UUGGCCUUCUUUUUCUUGAUA	Cleavage
Phvul.002G094600.1	2	12.475	1	21	338	358	GGUCAAGAAGAAGAAGGCCAA	UUGGCCUUCUUUUUCUUGAUA	Cleavage
Phvul.003G172500.1	2	9.835	1	20	1348	1367	UUGGCCUUCUUCUUCUUGAC	UCCAAGAAGAAGAAGGCCAA	Cleavage
Phvul.003G172500.1	1.5	9.821	1	20	1349	1368	UUUGGCCUUCUUCUUCUUGA	CCAAGAAGAAGAAGGCCAAG	Cleavage
Phvul.005G171600.1	2	10.167	1	20	1038	1057	UUUGGCCUUCUUCUUCUUGA	ACAAGAAGGAGAAGGCUAAA	Cleavage
Phvul.002G127200.1	2	18.327	1	20	2218	2237	UUUGGCCUUCUUCUUCUUGA	UUGAGAAGGGGAAGGCCAAA	Cleavage
Phvul.007G004100.1	2	13.807	1	20	338	357	UUUGGCCUUCUUCUUCUUGA	UCAAGAAGAAGAGGGCCCAA	Cleavage
Phvul.003G165200.1	2	15.229	1	21	300	320	CGUUUGGCCUUCUUCUUCUUG	CAAGAAGAAGAAGAUUAAACG	Cleavage
Phvul.002G094900.1	2	6.135	1	20	651	670	CGUUUGGCCUUCUUCUUCUU	AAGAAGAAGAGGGACAAACG	Cleavage
Phvul.011G018700.1	2	17.167	1	20	494	513	CGUUUGGCCUUCUUCUUCUU	AAGAAGAAGAAGGCCAAGAG	Cleavage
Phvul.001G061400.1	2	14.101	1	21	640	660	CGUUUGGCCUUCUUCUUCUUG	CCAGAAUAAGAAGGCCAAACG	Cleavage
Phvul.002G094800.1	1.5	14.524	1	22	572	593	CAAGAAGAAGAAGGCCAAACGU	AUUUUUGGCCUUCUUUUUCUUG	Cleavage
Phvul.002G094600.1	1.5	13.728	1	22	334	355	CAAGAAGAAGAAGGCCAAACGU	AUUUUUGGCCUUCUUUUUCUUG	Cleavage
Phvul.008G245900.1	2	16.882	1	22	815	836	CAAGAAGAAGAAGGCCAAACGU	GUGUUUGGUGUUUUUCUUCUUG	Cleavage
Phvul.005G163400.1	2	16.934	1	20	26	45	CAAGAAGAAGAAGGCCAAAC	GUUUGGUCUUCUUGUUCUUG	Cleavage
Phvul.003G044400.1	2	17.036	1	20	2373	2392	CAAGAAGAAGAAGGCCAAAC	GUUUGGAAUUCUUCUUCUUG	Cleavage
Phvul.003G181000.1	2	22.234	1	20	606	625	AUUUCCUCCCUGACCAAAUU	GAGUUGGUCAGGGAGGAGAU	Cleavage
Phvul.010G007800.1	2	17.921	1	20	1250	1269	AUUUCCUCCCUGACCAAAUU	AAUUUUUUCAGGGAGGAAAU	Cleavage
Phvul.002G216000.1	2	17.477	1	20	1177	1196	UUCCUCCCUGACCAAAUUGC	GCAAUUUGGUUAGGAAGGAA	Cleavage
Phvul.002G216000.1	2	17.477	1	22	1175	1196	UUCCUCCCUGACCAAAUUGCAG	CAGCAAUUUGGUUAGGAAGGAA	Cleavage
Phvul.001G076900.1	2	20.728	1	24	2021	2044	AUCAAGCUCUGCAAUUUGGUCAGG	UCGGACCAGGUUGUGGAGCUUGAU	Cleavage
Phvul.002G038600.1	2	20.317	1	24	63	86	AUCAAGCUCUGCAAUUUGGUCAGG	UUUAACCAAAUCGCAGUGCUUGAU	Cleavage
Phvul.001G076900.1	2	20.728	1	21	2024	2044	AUCAAGCUCUGCAAUUUGGUC	GACCAGGUUGUGGAGCUUGAU	Cleavage
Phvul.002G038600.1	2	20.317	1	20	67	86	AUCAAGCUCUGCAAUUUGGU	ACCAAAUCGCAGUGCUUGAU	Cleavage
Phvul.004G036800.1	2	21.508	1	20	2043	2062	CAUCAAGCUCUGCAAUUUGG	ACAAAUUGUAGGGCUUGAUG	Cleavage
Phvul.L001800.1	2	20.217	1	20	2436	2455	CAUCAAGCUCUGCAAUUUGG	CAAAAUUGUAGGGCUUGAUG	Cleavage
Phvul.004G036800.1	1.5	20.195	1	20	2044	2063	UCAUCAAGCUCUGCAAUUUG	CAAAUUGUAGGGCUUGAUGG	Cleavage
Phvul.004G015800.1	2	22.42	1	20	2191	2210	UCAUCAAGCUCUGCAAUUUG	GAAAUUGCAGGGCUUGAUGG	Cleavage
Phvul.002G207900.1	2	17.002	1	21	178	198	CCAAAUUGCAGAGCUUGAUGA	UCAACAAGCUCCGCAAUUUGG	Translation
Phvul.004G015800.1	2	21.111	1	20	2192	2211	AUCAUCAAGCUCUGCAAUUU	AAAUUGCAGGGCUUGAUGGA	Cleavage
Phvul.009G133600.1	1.5	13.652	1	20	80	99	AAAUUGCAGAGCUUGAUGAU	GUUGUCAAGCUCUGCAAUUU	Cleavage
Phvul.011G207500.1	2	15.233	1	20	769	788	AAAUUGCAGAGCUUGAUGAU	AUAAUCAAGCUUUGCAGUUU	Cleavage
Phvul.003G085000.1	2	21.565	1	20	1847	1866	AGGAGAAGUUAUAGCCAGAG	CUCUGGCUGUAAAUUUUCCU	Cleavage
Phvul.001G129600.1	2	17.057	1	21	2230	2250	CUCUGGCUAUAACUUCUCCUG	CAGCAGAAGCUAUAGCCAGAG	Cleavage
Phvul.001G129600.1	2	17.285	1	20	2230	2249	UCUGGCUAUAACUUCUCCUG	CAGCAGAAGCUAUAGCCAGA	Translation
Phvul.007G162500.1	2	16.64	1	20	2958	2977	CUGGCUAUAACUUCUCCUGG	CCAGGAUAACUUAUAGCCAG	Translation
Phvul.008G076000.1	1.5	14.649	1	20	1752	1771	UGGUCAAUGAUCACGGAAUU	AAUUCUGUCAUCAUUGACCA	Cleavage
Phvul.002G297700.1	2	21.551	1	22	550	571	GGCAAUUCCGUGAUCAUUGACC	GGUCAAUGAUGCCGGAAUUGCC	Translation
Phvul.002G076200.1	2	21.604	1	20	1055	1074	UUGCCACGAGGGGACGCUUU	AAAGCAUUCCCUUGUGGCAA	Cleavage
Phvul.002G076200.1	2	21.604	1	22	1053	1074	UUGCCACGAGGGGACGCUUUGU	AAAAAGCAUUCCCUUGUGGCAA	Cleavage
Phvul.011G130400.1	2	17.599	1	20	474	493	CGGUCCAGCGACAAAGCGUC	GAUGCUUUAUUGCUGGACCG	Cleavage
Phvul.001G208300.1	2	19.389	1	24	234	257	CCACGUGCGUAUUAAUCCCGUAGG	CCAAUGGAAUUAAUAUGCACGUGG	Cleavage
Phvul.001G208300.1	2	19.389	1	23	235	257	CCACGUGCGUAUUAAUCCCGUAG	CAAUGGAAUUAAUAUGCACGUGG	Cleavage
Phvul.001G208300.1	2	19.389	1	20	238	257	CCACGUGCGUAUUAAUCCCG	UGGAAUUAAUAUGCACGUGG	Cleavage
Phvul.001G208300.1	1.5	19.412	1	21	238	258	GCCACGUGCGUAUUAAUCCCG	UGGAAUUAAUAUGCACGUGGC	Cleavage
Phvul.003G060900.1	2	15.301	1	21	788	808	UUAUAGAGCCACGUGCGUAUU	AAUAUGCAUGUGUCUCUAUAA	Translation
Phvul.009G222900.1	2	13.576	1	20	1743	1762	AAAUUAUAGAGCCACGUGCG	CGCACUUGGCACUAUAAUUU	Translation
Phvul.008G283400.1	2	11.516	1	20	512	531	GAAAUUAUAGAGCCACGUGC	AUACGUGGUUCUAUAAUUUC	Cleavage
Phvul.008G283400.1	1	11.512	1	23	510	532	CGAAAUUAUAGAGCCACGUGCGU	AUAUACGUGGUUCUAUAAUUUCG	Cleavage
Phvul.008G283400.1	1	11.512	1	20	513	532	CGAAAUUAUAGAGCCACGUG	UACGUGGUUCUAUAAUUUCG	Cleavage
Phvul.008G283400.1	1.5	14.258	1	24	510	533	UCGAAAUUAUAGAGCCACGUGCGU	AUAUACGUGGUUCUAUAAUUUCGU	Cleavage
Phvul.008G283400.1	1.5	14.258	1	21	513	533	UCGAAAUUAUAGAGCCACGUG	UACGUGGUUCUAUAAUUUCGU	Cleavage
Phvul.008G283400.1	2	15.467	1	22	513	534	AUCGAAAUUAUAGAGCCACGUG	UACGUGGUUCUAUAAUUUCGUU	Cleavage
Phvul.008G283400.1	2	15.467	1	21	514	534	AUCGAAAUUAUAGAGCCACGU	ACGUGGUUCUAUAAUUUCGUU	Cleavage
Phvul.008G283400.1	2	15.467	1	20	515	534	AUCGAAAUUAUAGAGCCACG	CGUGGUUCUAUAAUUUCGUU	Cleavage
Phvul.003G266000.1	2	22.271	1	20	701	720	UGGCUCUAUAAUUUCGAUUC	GAAUUUAAAUUAUGGAGCCA	Cleavage
Phvul.003G266000.1	2	22.271	1	21	700	720	UGGCUCUAUAAUUUCGAUUCA	UGAAUUUAAAUUAUGGAGCCA	Cleavage
Phvul.003G266000.1	2	21.304	1	20	700	719	GGCUCUAUAAUUUCGAUUCA	UGAAUUUAAAUUAUGGAGCC	Cleavage
Phvul.003G266000.1	2	22.271	1	22	699	720	UGGCUCUAUAAUUUCGAUUCAU	AUGAAUUUAAAUUAUGGAGCCA	Cleavage
Phvul.003G266000.1	2	21.304	1	21	699	719	GGCUCUAUAAUUUCGAUUCAU	AUGAAUUUAAAUUAUGGAGCC	Cleavage
Phvul.003G266000.1	2	20.702	1	20	699	718	GCUCUAUAAUUUCGAUUCAU	AUGAAUUUAAAUUAUGGAGC	Cleavage
Phvul.011G020900.1	2	20.14	1	20	2222	2241	GCUCUAUAAUUUCGAUUCAU	AUGGAUGGAAAUUAUAGGGC	Cleavage
Phvul.009G085200.1	1.5	13.035	1	21	825	845	UAUAAUUUCGAUUCAUCUCGC	GCGAGAUGAAUUGGAAUUGUA	Cleavage
Phvul.009G085200.1	1.5	13.686	1	20	825	844	AUAAUUUCGAUUCAUCUCGC	GCGAGAUGAAUUGGAAUUGU	Cleavage
Phvul.005G011400.1	2	17.289	1	20	217	236	UCUCGCCGCCGGAGAUGAUG	CAACAUCUCCGUCGGCGAGA	Translation
Phvul.005G011400.1	2	17.289	1	25	212	236	UCUCGCCGCCGGAGAUGAUGUCGGC	GUCCUCAACAUCUCCGUCGGCGAGA	Translation
Phvul.009G254300.1	2	17.589	1	20	1706	1725	CCGGAGAUGAUGUCGGCUAU	AUAGCUGACGUCAUCUUUGG	Cleavage
Phvul.002G239900.1	1.5	4.436	1	20	73	92	GGAGAUGAUGUCGGCUAUUU	AAAUAGCCUACAUCAUCUCU	Cleavage
Phvul.002G239900.1	2	4.415	1	20	72	91	GAGAUGAUGUCGGCUAUUUU	UAAAUAGCCUACAUCAUCUC	Translation
Phvul.001G251600.1	2	16.015	1	20	257	276	UUGUACCAACGAGAAAAUAG	CUGUUUUCUUGUUGGUAUGA	Cleavage
Phvul.003G278500.1	2	16.096	1	20	733	752	AUUGUACCAACGAGAAAAUA	AAUUUUCUUGUUGGUGCAAU	Cleavage
Phvul.002G122000.1	2	16.543	1	20	636	655	AUUGUACCAACGAGAAAAUA	AAUUUUCUUGUUGGUGCAAU	Cleavage
Phvul.L004700.1	2	15.047	1	20	704	723	UUCUCGUUGGUACAAUAAGU	AUUUGUUGUAUCAACGAGGA	Cleavage
Phvul.006G219800.1	2	20.825	1	23	1779	1801	UUUCUCGUUGGUACAAUAAGUUG	CUGCUUAUGGUUCCAACGAGAAA	Cleavage
Phvul.010G161500.1	1.5	16.824	1	20	634	653	CUCGUUGGUACAAUAAGUUG	CAACUGAUUGUACCAAUGAG	Cleavage
Phvul.010G161500.1	1.5	16.824	1	21	633	653	CUCGUUGGUACAAUAAGUUGC	GCAACUGAUUGUACCAAUGAG	Cleavage
Phvul.010G161500.1	1.5	18.402	1	20	633	652	UCGUUGGUACAAUAAGUUGC	GCAACUGAUUGUACCAAUGA	Cleavage
Phvul.010G161500.1	1.5	18.402	1	22	631	652	UCGUUGGUACAAUAAGUUGCGA	UGGCAACUGAUUGUACCAAUGA	Cleavage
Phvul.010G161500.1	1.5	16.824	1	23	631	653	CUCGUUGGUACAAUAAGUUGCGA	UGGCAACUGAUUGUACCAAUGAG	Cleavage
Phvul.010G048800.1	2	13.145	1	20	1896	1915	GUACAAUAAGUUGCGAGCCA	UGGUUCACAACUUAUUGUAU	Cleavage
Phvul.010G048800.1	2	13.145	1	22	1894	1915	GUACAAUAAGUUGCGAGCCACC	GUUGGUUCACAACUUAUUGUAU	Cleavage
Phvul.010G048800.1	2	13.145	1	24	1892	1915	GUACAAUAAGUUGCGAGCCACCGU	AUGUUGGUUCACAACUUAUUGUAU	Cleavage
Phvul.003G093100.1	2	14.032	1	21	1258	1278	UUUAAUUUUCUAUAUAGUACU	AGCACUAUAGAGAAAAUUAAA	Cleavage
Phvul.003G093100.1	2	15.304	1	20	1258	1277	UUAAUUUUCUAUAUAGUACU	AGCACUAUAGAGAAAAUUAA	Translation
Phvul.011G016600.1	2	13.178	1	21	2469	2489	UUUUCUAUAUAGUACUUUAAC	GUUAAAGGAUUAUAUAGAGAA	Cleavage
Phvul.011G016600.1	2	12.774	1	21	2465	2485	CUAUAUAGUACUUUAACGUCU	GGAUGUUAAAGGAUUAUAUAG	Translation
Phvul.001G116600.1	2	21.98	1	20	437	456	UAGUACUUUAACGUCUCUCU	AGAGAGACGUUAGGGUGCUG	Cleavage
Phvul.001G116600.1	2	21.98	1	22	435	456	UAGUACUUUAACGUCUCUCUAU	ACAGAGAGACGUUAGGGUGCUG	Cleavage
Phvul.001G116600.1	2	21.98	1	25	432	456	UAGUACUUUAACGUCUCUCUAUGGC	GUCACAGAGAGACGUUAGGGUGCUG	Cleavage
Phvul.009G164500.1	2	11.858	1	20	935	954	UCUCUCUAUGGCGAUUUGUA	UACUAAUCGCAAUAGAGAGA	Translation
Phvul.008G245900.1	2	20.759	1	20	3335	3354	AUGGCGAUUUGUAAUGUUUG	CAAAUGUUGCAAAUUGCCAU	Cleavage
Phvul.008G245900.1	2	20.759	1	22	3333	3354	AUGGCGAUUUGUAAUGUUUGGA	UGCAAAUGUUGCAAAUUGCCAU	Cleavage
Phvul.006G196400.1	2	12.605	1	22	2635	2656	UAUUCCAAACAUUACAAAUCGC	GUGAUUUGUAAUGUUUUGGAUA	Cleavage
Phvul.002G077100.1	2	3.746	1	20	893	912	CGAUUUGUAAUGUUUGGAAU	AUUCCGAACAUUACAAAUUC	Cleavage
Phvul.002G077100.1	2	3.444	1	20	892	911	GAUUUGUAAUGUUUGGAAUA	AAUUCCGAACAUUACAAAUU	Cleavage
Phvul.011G060300.1	2	10.316	1	25	1429	1454	GAUUUGUAAUGUUUGGAAUA-UUAUU	GAUAGCUAUUUCCAACAUUACAAAUU	Cleavage
Phvul.005G052700.1	2	19.316	1	22	173	194	UUGUAAUGUUUGGAAUAUUAUU	AUUAAUAUUACAAAUAUUACAG	Cleavage
Phvul.003G165300.1	2	14.578	1	20	437	456	UUGUAAUGUUUGGAAUAUUA	UAAAAGUCCAAACAUUACAA	Cleavage
Phvul.007G047200.1	2	13.671	1	21	1726	1746	AUGUUUGGAAUAUUAUUGUCU	AGAUGAUAGUAUUCCAAAUAU	Cleavage
Phvul.008G084500.1	2	17.097	1	21	630	650	AUGUUUGGAAUAUUAUUGUCU	GGGCAAUAAUAUUCCAAGCAC	Cleavage
Phvul.008G084500.1	1.5	17.017	1	20	630	649	UGUUUGGAAUAUUAUUGUCU	GGGCAAUAAUAUUCCAAGCA	Cleavage
Phvul.007G047200.1	2	13.919	1	20	1726	1745	UGUUUGGAAUAUUAUUGUCU	AGAUGAUAGUAUUCCAAAUA	Cleavage
Phvul.009G134500.1	2	8.114	1	20	1190	1209	AAUGUUUGGAAUAUUAUUGU	UCAAUAAUAUACCAAACAUU	Translation
Phvul.007G245100.1	2	11.829	1	20	2098	2117	UGGAAUAUUAUUGUCUGUUA	UAAUGGACAAUAAUAUUUUA	Cleavage
Phvul.010G099600.1	2	18.709	1	20	23	42	GUUAAGGCGCCUUUGUAACA	UGUUAGAAAGGGGCCUUAAC	Translation
Phvul.010G099600.1	2	18.709	1	21	22	42	GUUAAGGCGCCUUUGUAACAA	UUGUUAGAAAGGGGCCUUAAC	Translation
Phvul.010G099600.1	2	18.221	1	20	22	41	UUAAGGCGCCUUUGUAACAA	UUGUUAGAAAGGGGCCUUAA	Cleavage
Phvul.010G099600.1	2	18.221	1	22	20	41	UUAAGGCGCCUUUGUAACAAUA	UCUUGUUAGAAAGGGGCCUUAA	Cleavage
Phvul.006G024200.1	2	17.415	1	21	1220	1240	UUUUCUGAAAAUUGGCGGCAG	UUGUUGUCAAUUUUCAGAAAG	Cleavage
Phvul.005G128100.1	1.5	14.031	1	21	4803	4823	UUUUCUGAAAAUUGGCGGCAG	UUGUCGCCAAUGUUCAGAAAA	Translation
Phvul.009G139000.1	2	17.37	1	20	83	102	UAUUUCUGCCGCCAAUUUUC	GAAGAUUGGCGGAAGAAGUA	Cleavage
Phvul.009G251600.1	2	21.969	1	20	542	561	UAUUUCUGCCGCCAAUUUUC	GAAAAUGGGCUGCAGAAAUA	Translation
Phvul.009G251600.1	2	20.686	1	21	542	562	UUAUUUCUGCCGCCAAUUUUC	GAAAAUGGGCUGCAGAAAUAA	Translation
Phvul.006G195300.1	2	6.677	1	21	3	23	UUGGUAGGAUUUCUAUGUUUU	AGAACAUAGAAAUUCUAUCGA	Cleavage
Phvul.003G129200.1	2	15.747	1	22	778	799	UUGGUAGGAUUUCUAUGUUUUC	GGAAACAUAGAAUUUCUGCCAA	Translation
Phvul.011G167800.1	2	9.478	1	21	216	236	UUGGUAGGAUUUCUAUGUUUU	AAGACAUACAAAUCCUACUAA	Cleavage
Phvul.011G101900.1	2	22.132	1	20	106	125	CCACCUUUAACUAUAAGUUU	GAAUUUAUGGUUAGAGGUGG	Cleavage
Phvul.003G188400.1	2	22.022	1	20	901	920	CAAACUUAUAGUUAAAGGUG	CAUCUUGAACUAUGAGUUUG	Cleavage
Phvul.008G049000.1	2	13.018	1	20	31	50	AUCUGAAGAAAGAAACCUCG	CGUGGUUUCUCUCUUCAGAU	Translation
Phvul.007G062800.1	2	18.011	1	20	3353	3372	AUAUCACCCUCUUCACGUUU	AAAUGUGAAGAGAGUGAUGU	Cleavage
Phvul.006G079900.1	2	12.616	1	20	1691	1710	CAGAAACGUGAAGAGGGUGA	UUAUUCUCUUCAUGUUUCUG	Cleavage
Phvul.008G291000.1	2	16.405	1	20	351	370	AUCACCCUCUUCACGUUUCU	AGGUACGUGGAGAGGGUGAU	Cleavage
Phvul.001G169900.1	2	10.399	1	21	2565	2585	UCACCCUCUUCACGUUUCUGG	UCGGAAACGUGAAGAGGCUGA	Cleavage
Phvul.001G026300.1	1.5	23.201	1	21	2655	2675	CCUCUUCACGUUUCUGGUUGG	CCAAGCAGAAACGUGAAGGGG	Cleavage
Phvul.010G095000.1	2	20.319	1	20	425	444	CCUCUUCACGUUUCUGGUUG	CAGCCAGGGAUGUGAAGAGG	Cleavage
Phvul.001G026300.1	1.5	22.898	1	20	2655	2674	CUCUUCACGUUUCUGGUUGG	CCAAGCAGAAACGUGAAGGG	Cleavage
Phvul.009G208200.1	2	22.176	1	20	510	529	GAGCCAGACCUCACCCUGCG	UGCAGGGUGUGGUCUGGUUC	Translation
Phvul.001G232900.1	2	18.161	1	20	2335	2354	CCGGAGCCAGACCUCACCCU	AGGGUGAAGACUGGCUCCGG	Translation
Phvul.004G025700.1	2	21.758	1	21	3375	3395	CACAGUUCACCAAAAAUGCUG	UAACAGUUUUGGUGAACUGUG	Cleavage
Phvul.004G160900.1	2	18.905	1	20	1858	1877	CACAGUUCACCAAAAAUGCU	AGCAAUUUUUGUGAACUGUG	Translation
Phvul.008G002400.1	2	19.614	1	20	338	357	CAAGGCACUGGAAACCGCUC	GAGCGGUUUUCAGUGCCCUG	Cleavage
Phvul.003G063500.1	2	13.33	1	20	1283	1302	CCUUGCCGCACGAAGAAGGU	ACCUUCUUCCUGUGGCGAGG	Translation
Phvul.007G082300.1	1.5	15.32	1	20	1746	1765	CACGAAGAAGGUGCAGGCUA	UAGCCUGCAUUUUCUUUGUG	Cleavage
Phvul.009G174100.1	2	11.19	1	20	1528	1547	UUUGUCACUUUUAACUCCAG	CUUGAGUUAAAAAUGACAAA	Cleavage
Phvul.003G076300.1	2	15.802	1	20	356	375	UUUGUCACUUUUAACUCCAG	CUGGAGGUAAAAUUGACAAA	Cleavage
Phvul.002G229000.1	2	17.215	1	20	811	830	UGGAAGAACCUGAUCUGGAA	UUCCAGAUUAGGGUCUUUCA	Cleavage
Phvul.010G062200.1	2	16.357	1	20	175	194	CUUCCAGAUCAGGUUCUUCC	GGAAGAAUCUGAUAUGGAAG	Cleavage
Phvul.005G125100.1	2	18.112	1	20	204	223	UAGGGUUGCAUCGUGGUCGC	GCGAUCGCGAUGCAGCUCUA	Cleavage
Phvul.002G251600.1	2	19.449	1	21	910	930	GAUUUUUCCUCCAGUACUUUC	GAAAGGACUGGGGGGAAAAUC	Cleavage
Phvul.007G238800.1	2	17.712	1	21	205	225	AUUUUUCCUCCAGUACUUUCU	AGAAAGGACUGGAGGAAAAAA	Cleavage
Phvul.002G262700.1	2	9.083	1	21	1220	1240	AUUUUUCCUCCAGUACUUUCU	AGAAAGUGUUGAAGGAAAAAU	Translation
Phvul.007G019000.1	2	11.7	1	21	451	471	AUUUUUCCUCCAGUACUUUCU	GGAAAGUACAGGAGGAGGAAU	Cleavage
Phvul.002G251600.1	2	19.467	1	21	909	929	AUUUUUCCUCCAGUACUUUCU	GGAAAGGACUGGGGGGAAAAU	Cleavage
Phvul.007G238800.1	2	19.566	1	20	204	223	UUUUCCUCCAGUACUUUCUG	GAGAAAGGACUGGAGGAAAA	Cleavage
Phvul.008G094300.1	2	16.451	1	20	310	329	UUUUCCUCCAGUACUUUCUG	CAGAGAGAACUGGAGGAAGA	Cleavage
Phvul.008G094300.1	2	16.451	1	21	309	329	UUUUCCUCCAGUACUUUCUGC	GCAGAGAGAACUGGAGGAAGA	Cleavage
Phvul.008G094300.1	2	18.155	1	21	308	328	UUUCCUCCAGUACUUUCUGCA	UGCAGAGAGAACUGGAGGAAG	Cleavage
Phvul.003G062900.1	2	24.598	1	20	1163	1182	UUUCCUCCAGUACUUUCUGC	GCAGGAACUACUGGAGGAAG	Cleavage
Phvul.007G173100.1	2	15.857	1	20	739	758	CUUUCUGCAUCUUCUCGCGA	ACGCGAGAAGAUGCAGAGGG	Cleavage
Phvul.003G143700.1	1	12.857	1	20	442	461	UCGUUUUCUCUGGCCAAAUC	GAUUUGGCCAGAGAAGAUGA	Cleavage
Phvul.003G143700.1	1	11.92	1	20	441	460	CGUUUUCUCUGGCCAAAUCC	GGAUUUGGCCAGAGAAGAUG	Cleavage
Phvul.005G056600.1	2	12.558	1	21	596	616	CGUUUUCUCUGGCCAAAUCCG	CGCAUUUGGUCAGAGAAGACG	Cleavage
Phvul.003G143700.1	2	11.921	1	21	439	459	GUUUUCUCUGGCCAAAUCCGG	CGGGAUUUGGCCAGAGAAGAU	Cleavage
Phvul.005G056600.1	2	12.222	1	21	595	615	GUUUUCUCUGGCCAAAUCCGG	CCGCAUUUGGUCAGAGAAGAC	Cleavage
Phvul.003G143700.1	1	12.609	1	20	437	456	UUCUCUGGCCAAAUCCGGUU	AACGGGAUUUGGCCAGAGAA	Cleavage
Phvul.003G045000.1	2	17.713	1	20	304	323	UAUCAUCCCCCCAUGCUUGU	AAAAGUAUGGGGGGAUGAUG	Cleavage
Phvul.005G167800.1	2	19.68	1	21	555	575	GGGGAUGAUAACAUACUUUGU	ACAGAGUAUGUUACUAUCCCC	Cleavage
Phvul.004G033300.1	2	15.143	1	21	665	685	GUUUUUUAGAAGAUGGGCCAG	UUGGUCCAUUUUCUAGAAAAU	Cleavage
Phvul.003G064900.1	2	23.21	1	20	1412	1431	AGAAGAUGGGCCAGUUGUUU	AAGCAGCUGGGCCAUCUUCU	Translation
Phvul.006G181200.1	2	17.253	1	20	2596	2615	CAUACUUAAACAACUGGCCC	GGGCUAGUUCUUUAGGUAUG	Translation
Phvul.001G024100.1	2	22.002	1	20	664	683	UAAGUAUGACCACCGGCGGA	UCUGCUGGUGGUCAUACUUU	Cleavage
Phvul.003G072500.1	2	15.179	1	20	1750	1769	UUUCCUCCAAAUCAAGCACG	UGUGCUUGAUUUUGAGGAAG	Cleavage
Phvul.002G154900.1	2	16.466	1	20	1075	1094	UGGGCCCACCUUUUCUGGAA	UUCUAGAAAUGGUGGGUCCA	Translation
Phvul.009G208000.1	2	24.883	1	21	1633	1653	CAAAACUCUCAUGGAUUUCCA	UGGAGAUCCAUGGGAGUUUUU	Cleavage
Phvul.004G091200.1	2	24.17	1	20	98	117	CAAAACUCUCAUGGAUUUCC	ACAAAUCCAUGAGAGUUUUG	Cleavage
Phvul.009G136000.1	2	15.95	1	20	783	802	UCCAUGAGAGUUUUGCUAUA	GAUAGUAAAACUUUCAUGGA	Cleavage
Phvul.009G066900.1	1.5	13.912	1	20	845	864	GUUUUGCUAUAGACUUGGCU	AGCAGAGUCUAUAGCAAAAC	Cleavage
Phvul.009G024100.1	2	15.601	1	20	3132	3151	UGUUCAAUGAGAUCCAAUUU	GAAUUGGAUUUUGUUGAACA	Cleavage
Phvul.008G187500.1	2	17.785	1	20	1001	1020	UGUUCAAUGAGAUCCAAUUU	AAGGUGGAUUUCAUUGAACA	Cleavage
Phvul.003G042300.1	2	23.265	1	20	716	735	UUGGAUCUCAUUGAACAAGU	UCUUGUUCAAUGGGGUCCAA	Cleavage
Phvul.006G151800.1	2	16.671	1	21	567	587	CUGGUUCCAGGCUUUUGUGAG	UUCACAAGAGCUUGGAAUUAG	Cleavage
Phvul.011G070200.1	2	12.429	1	20	314	333	UCAACCACGAGAUCUCACAA	UUGUGAGUUUUUGUGGUUGA	Cleavage
Phvul.011G070200.1	2	12.301	1	21	315	335	UUUCAACCACGAGAUCUCACA	UGUGAGUUUUUGUGGUUGAAA	Cleavage
Phvul.011G070200.1	2	11.93	1	22	315	336	CUUUCAACCACGAGAUCUCACA	UGUGAGUUUUUGUGGUUGAAAG	Cleavage
Phvul.011G070200.1	2	11.93	1	21	316	336	CUUUCAACCACGAGAUCUCAC	GUGAGUUUUUGUGGUUGAAAG	Cleavage
Phvul.006G053200.1	2	7.486	1	21	620	640	UCCUCGAUUACUAUUCCUUCA	UGAAGGAAUGGGAAUUGAGGA	Translation
Phvul.009G091800.1	1	10.915	1	20	1041	1060	UGAAGGAAUAGUAAUCGAGG	CCUCGACUACUAUUCCUUCA	Cleavage
Phvul.009G028700.1	2	19.523	1	20	575	594	AGGAAUAGUAAUCGAGGAGG	GUUCCUUGAUUACUAUUCCU	Cleavage
Phvul.008G002300.1	2	18.759	1	21	5359	5379	UGCCUCCUCGAUUACUAUUCC	GGAUUAGUAAUCGAGGGGGUA	Cleavage
Phvul.010G149400.1	1.5	14.891	1	20	485	504	GGAAUAGUAAUCGAGGAGGC	GCCUCCUUGAUUAUUAUUCU	Cleavage
Phvul.003G245800.1	2	17.183	1	20	3225	3244	AUCACAAUGCCUCCUCGAUU	AAUUGAGGAGAUAUUGUGAU	Translation
Phvul.003G239400.1	1.5	23.825	1	21	1465	1485	CCAACCUCACAUCACAAUGCC	GGUAUUGUGAUGAGAGGUUGG	Translation
Phvul.010G138900.1	2	10.939	1	21	759	779	AUUGUGAUGUGAGGUUGGGGA	UCCCCAAUCUCACAUCAUAAG	Cleavage
Phvul.007G263600.1	2	10.594	1	21	16	36	AUUGUGAUGUGAGGUUGGGGA	UCUCCAACUCCACAUCACAAU	Cleavage
Phvul.007G171300.1	2	6.903	1	20	586	605	UGCUCGGACAUGGCGGCCUU	AAGCCCGCCCUGUCCGAGCA	Translation
Phvul.002G106800.1	2	13.892	1	21	63	83	CGAAGGACAGAGGAUACUUGA	UCAAGUAUUCUCUGUUCUUCU	Cleavage
Phvul.002G214700.1	2	11.292	1	21	1832	1852	AAAGACGAAGGACAGAGGAUA	UAUGCUUUGUCCUUUGUCUUU	Cleavage
Phvul.010G028000.1	2	14.608	1	20	457	476	GCAUGUUUCGCUUGUUCUCC	GGAGAACAACUGGAACAUGC	Translation
Phvul.003G154200.1	2	12.037	1	20	229	248	UGAGCAUGGCAGAUGAGUUG	CAACACAUCUUCCAUGCUCA	Translation
Phvul.005G053100.1	2	18.661	1	21	87	107	CCAACUCAUCUGCCAUGCUCA	UGAGUAUGGCAGAUGAGGUGG	Cleavage
Phvul.005G054100.1	2	16.868	1	21	42	62	CCAACUCAUCUGCCAUGCUCA	UGAGUAUGGCAGAUGAGGUGG	Cleavage
Phvul.005G054000.1	2	21.606	1	21	158	178	CCAACUCAUCUGCCAUGCUCA	UGAGUAUGGCAGAUGAGGUGG	Cleavage
Phvul.003G111500.1	1.5	7.835	1	20	808	827	UGAGUUGGAGCGUCAAUUGG	CCAAUUGAUGAUCCAACUCA	Translation
Phvul.002G291600.1	2	17.996	1	20	865	884	UUCCAGAAGUCGAGAUCAUC	GAUGAUGUUGAUUUCUGGAA	Cleavage
Phvul.007G226500.1	2	11.013	1	20	752	771	AUAUGGAUGAACCAAUAGCA	UGUUAUUGGUUUAUCUGUAU	Cleavage
Phvul.011G136800.1	2	23.627	1	21	1710	1730	AUAUGGAUGAACCAAUAGCAG	CUGCUAUAUGUUCAUCCAUAU	Cleavage
Phvul.007G057900.1	2	18.435	1	22	892	913	AUAUGGAUGAACCAAUAGCAGA	UAUGCUAUGGGUUUAUCCAUGU	Cleavage
Phvul.002G279600.1	2	11.263	1	21	2376	2396	UAUGGAUGAACCAAUAGCAGA	UCUUCUAUUGGUUCAUCCAUU	Cleavage
Phvul.011G136800.1	2	23.506	1	20	1710	1729	UAUGGAUGAACCAAUAGCAG	CUGCUAUAUGUUCAUCCAUA	Cleavage
Phvul.001G092800.1	2	10.011	1	20	141	160	GGUAUGGUGGAAGCGAAGUA	UAUUUCUCUUCCACCAUAUC	Cleavage
Phvul.002G301900.1	2	17.424	1	20	1819	1838	GGUAUGGUGGAAGCGAAGUA	UAUGUCGCUUUCACCAUACC	Cleavage
Phvul.001G220500.1	2	24.894	1	22	1024	1045	CCAGGCAGGUAUGGUGGAAGCG	CUCUGCCACCAUGCCUGCUUGG	Cleavage
Phvul.004G126600.1	2	18.437	1	21	715	735	UUCCACCAUACCUGCCUGGGG	CUCAAGGCAGGUGUGGUGGAA	Cleavage
Phvul.001G174300.1	1.5	21.412	1	24	818	841	AAUGGAGUUAAGUUUCUCAAACGC	GCGUUUGAGAAACUGGACUCCAUU	Translation
Phvul.007G162900.1	2	13.729	1	24	831	854	AAUGGAGUUAAGUUUCUCAAACGC	GCUUUUGAGAAAUUGGACUCCAUU	Translation
Phvul.004G034500.1	1.5	7.848	1	24	96	119	AGAGAUUGUAUGUGCUGGAAAGAG	UUCUUUCCAGUAUAUAUAAUCUCU	Cleavage
Phvul.002G332300.1	2	18.662	1	21	159	179	AUACAAACAUAAUACAAACGU	GUGUUUGUGUUGUGUUUGUGU	Cleavage
Phvul.004G164300.1	1.5	17.518	1	20	125	144	UAAAUAUCCUACGGUGUCAU	AUGACACCGUAGUAUGUUUA	Cleavage
Phvul.008G241800.1	2	5.531	1	20	889	908	UUCUGGCAAGUCUAUCCUUG	CAAGGAUGGAAUUGCCAGAG	Translation
Phvul.008G241800.1	2	5.68	1	21	890	910	CCUUCUGGCAAGUCUAUCCUU	AAGGAUGGAAUUGCCAGAGGG	Cleavage
Phvul.004G142900.1	2	19.428	1	20	184	203	UUUUUUCUCAAGAUGGAGCC	GGUUCCAUCAUGGGAAAAAA	Translation
Phvul.010G139000.1	2	18.787	1	20	152	171	AAGGAGCUGUUUUUUCUCAA	UUGGGAAGAAGCAGCUUCUU	Cleavage
Phvul.003G000300.1	2	15.332	1	20	892	911	UGACUAAGGAGCUGUUUUUU	AAGAGAUAGCUCCUUAGUCG	Cleavage
Phvul.004G040200.1	2	19.076	1	20	1016	1035	AAACAGCUCCUUAGUCAGGA	UCCUGACUAAGGAGUUGGUU	Cleavage
Phvul.005G181800.1	2	14.21	1	21	1126	1146	UCCUUAGUCAGGAAGGUGGCU	GGCCACUUCCUUGACUAAGGA	Cleavage
Phvul.003G203100.1	2	23.752	1	20	2196	2215	ACUCCGGCAGGAUCUCACCG	CGGUGAGAUCCCUCCGGAGU	Translation
Phvul.006G192400.1	1	15.995	1	20	1231	1250	CGCAAUAUCUUCGGUGACUU	AAGUCACGGAAGAUAUUGCG	Cleavage
Phvul.003G182500.1	1.5	21.486	1	22	1347	1368	AACAAGGUCAUCGUCCAGUAUG	CUUCCUGGAUGAUGACCUUGUU	Cleavage
Phvul.004G173200.1	1.5	19.162	1	20	276	295	AACAAGGUCAUCGUCCAGUA	UAGUGGAUGAUGACCUUGUU	Cleavage
Phvul.003G182500.1	1.5	21.486	1	20	1349	1368	AACAAGGUCAUCGUCCAGUA	UCCUGGAUGAUGACCUUGUU	Cleavage
Phvul.003G182500.1	1.5	21.696	1	21	1349	1369	CAACAAGGUCAUCGUCCAGUA	UCCUGGAUGAUGACCUUGUUG	Cleavage
Phvul.003G182500.1	2	22.181	1	21	1352	1372	CGGCAACAAGGUCAUCGUCCA	UGGAUGAUGACCUUGUUGUCC	Cleavage
Phvul.003G267700.1	2	12.641	1	20	87	106	CAAGGAACGGCAGUGCGAUG	CAUCGUACUUUCGUUCCUUG	Translation
Phvul.009G127600.1	2	11.278	1	20	1056	1075	AACGGCAUGGUCCUGAACAA	UUGAUCAGCACCAUGCCGUU	Cleavage
Phvul.001G229700.1	2	18.421	1	21	729	749	AGCUCUGCCCUUCACGGUUGU	GUAAUCAUGAAGGGCAGAGCU	Cleavage
Phvul.001G034100.1	2	23.54	1	20	825	844	UAUUCAAGCUCUGCCCUUCA	UGAGAGGCAGAGCUUGAAUG	Cleavage
Phvul.011G062400.1	2	13.932	1	20	105	124	UGAAGGGCAGAGCUUGAAUA	UAUUCACGCUCUCCCCUUCA	Cleavage
Phvul.007G129200.1	2	16.726	1	20	661	680	ACGACCUUAUUCAAGCUCUG	CAGAGCUUUGAUAAGGUUGU	Cleavage
Phvul.007G129200.1	2	16.058	1	21	662	682	CAACGACCUUAUUCAAGCUCU	AGAGCUUUGAUAAGGUUGUUG	Cleavage
Phvul.010G024300.1	2	22.921	1	20	109	128	UUGAAUAAGGUCGUUGCAGA	UUUGCAACGGUCUUAUUCAG	Cleavage
Phvul.010G024300.1	2	22.921	1	22	107	128	UUGAAUAAGGUCGUUGCAGAGU	AGUUUGCAACGGUCUUAUUCAG	Cleavage
Phvul.003G040700.1	1	20.472	1	20	1772	1791	AGGAAAACCCCGAACUCUGC	GCCGAGUUCGGGGUUUUCCU	Cleavage
Phvul.003G040700.1	2	22.152	1	21	1772	1792	AAGGAAAACCCCGAACUCUGC	GCCGAGUUCGGGGUUUUCCUC	Cleavage
Phvul.007G115400.1	2	15.423	1	21	775	795	UUCGGGGUUUUCCUUCGUCGC	GCGACGAAUGAGAACCCCGAG	Cleavage
Phvul.007G115400.1	1.5	15.272	1	20	775	794	UCGGGGUUUUCCUUCGUCGC	GCGACGAAUGAGAACCCCGA	Cleavage
Phvul.009G175000.1	2	23.462	1	21	919	939	AGACCCCGGAAGGUUCCAUCG	UGAUGAGACUUUCCGGGGUCU	Cleavage
Phvul.011G099100.1	2	21.895	1	20	2375	2394	GAUGGAACCUUCCGGGGUCU	AGACAUUGGAAGGUUCCAUC	Cleavage
Phvul.008G046300.1	2	14.142	1	20	1599	1618	UCGGAAAACAUCUCACUUAC	GAAAGUGAGAUGUUUUUUGA	Cleavage
Phvul.002G328600.1	2	16.325	1	21	5784	5804	UGGAGCAUCGGAAAACAUCUC	GAGAUGUUCUUUGAUGCUCCA	Cleavage
Phvul.004G096700.1	2	14.505	1	20	1229	1248	UACUUCCCUUGGAGCAUCGG	CUGAUGUUCUAAGGGAGGUA	Cleavage
Phvul.011G181900.1	2	17.862	1	20	878	897	UUACUUCCCUUGGAGCAUCG	GGAUGCUCCAGGGGAAGUGA	Cleavage
Phvul.011G181900.1	1	17.932	1	20	879	898	AUUACUUCCCUUGGAGCAUC	GAUGCUCCAGGGGAAGUGAU	Cleavage
Phvul.011G181900.1	2	17.168	1	21	879	899	CAUUACUUCCCUUGGAGCAUC	GAUGCUCCAGGGGAAGUGAUU	Cleavage
Phvul.003G042300.1	2	15.251	1	20	648	667	UCAUUCCAUUACUUCCCUUG	CAAGGAAAGUCAUGGAAUGA	Translation
Phvul.005G154300.1	2	14.844	1	20	1192	1211	CAAGGGAAGUAAUGGAAUGA	UCAUUCCCUUGCUUUCCUUG	Cleavage
Phvul.007G139400.1	2	20.749	1	22	2748	2769	CGGUUGAGGUAACCCAGGAACG	CUUUCCUGGGUUGUCUCAGCUG	Cleavage
Phvul.001G199600.1	2	13.157	1	20	11	30	CGUCAAGGCGUUCCUGGGUU	AACCCAUGAACGUUUUGACG	Cleavage
Phvul.002G186600.1	2	21.76	1	20	545	564	CCAAAUAUCUUCCGACGGCU	AGCCGCCGGCAGAUAUUUGG	Translation
Phvul.008G190400.1	2	12.858	1	20	3209	3228	CAGCCGUCGGAAGAUAUUUG	CAAAUAUCUUCUGACGGUUU	Cleavage
Phvul.008G190400.1	2	12.692	1	20	3208	3227	AGCCGUCGGAAGAUAUUUGG	ACAAAUAUCUUCUGACGGUU	Cleavage
Phvul.008G095900.1	2	24.739	1	21	249	269	UAUUUGGUGAUCGCUUCGGCA	UGCGGAAGUGGUCACCAAAUA	Cleavage
Phvul.008G095800.1	2	23.921	1	21	243	263	UAUUUGGUGAUCGCUUCGGCA	UGCCGAAGUGGUAACCAAAUA	Translation
Phvul.002G101700.1	1.5	22.675	1	21	580	600	GCUUUUGCCGAAGCGAUCACC	GGUGAUUGGUUCGGCAAAAGC	Cleavage
Phvul.002G295600.1	2	23.311	1	22	1265	1286	CCUGGAACGUCAGCAGCAACGG	UUGUUGCUGCUGGUGUUUUAGG	Cleavage
Phvul.006G210700.1	2	11.784	1	22	370	391	CGACUUCGUGAACGGCAUGCUG	CUGGAUGCUGUUCACGAAGUUG	Cleavage
Phvul.006G210700.1	2	11.784	1	20	372	391	CGACUUCGUGAACGGCAUGC	GGAUGCUGUUCACGAAGUUG	Cleavage
Phvul.003G264000.1	2	23.596	1	20	1531	1550	ACCUUCUUGUUCAUAACACA	UGUGUUGUGUACAAGAGGGU	Translation
Phvul.008G094800.1	1	19.2	1	20	708	727	UUGCUUCCACCUUCUUGUUC	GAGCAAGAAGGUGGAGGCAA	Cleavage
Phvul.006G136800.1	1.5	13.192	1	21	1782	1802	UUGCUUCCACCUUCUUGUUCA	UGAACAAAAAGGUGGAGGCAA	Cleavage
Phvul.007G048200.1	1.5	10.153	1	20	752	771	UUGCUUCCACCUUCUUGUUC	GAACAGGAAGAUGGAAGCAA	Translation
Phvul.006G171500.1	2	10.364	1	20	1175	1194	UUGCUUCCACCUUCUUGUUC	GAACAAGAGGGUGCAAGCAA	Cleavage
Phvul.008G073100.1	2	18.488	1	20	118	137	UUGCUUCCACCUUCUUGUUC	GAAGAAGAGGGUGGGAGCAA	Cleavage
Phvul.002G187800.1	2	18.521	1	21	1344	1363	UUGCUUCCACCUUCUUGUUCA	UGAACAAGAAGG-GGAAGCAA	Translation
Phvul.006G136800.1	1.5	13.192	1	20	1783	1802	UUGCUUCCACCUUCUUGUUC	GAACAAAAAGGUGGAGGCAA	Cleavage
Phvul.002G187800.1	2	18.521	1	20	1345	1363	UUGCUUCCACCUUCUUGUUC	GAACAAGAAGG-GGAAGCAA	Translation
Phvul.008G094800.1	1	18.856	1	21	708	728	UUUGCUUCCACCUUCUUGUUC	GAGCAAGAAGGUGGAGGCAAA	Cleavage
Phvul.006G136800.1	1.5	12.886	1	21	1783	1803	UUUGCUUCCACCUUCUUGUUC	GAACAAAAAGGUGGAGGCAAA	Cleavage
Phvul.006G171500.1	1.5	9.851	1	21	1175	1195	UUUGCUUCCACCUUCUUGUUC	GAACAAGAGGGUGCAAGCAAA	Cleavage
Phvul.007G048200.1	2	9.939	1	21	752	772	UUUGCUUCCACCUUCUUGUUC	GAACAGGAAGAUGGAAGCAAG	Translation
Phvul.008G224000.1	1.5	15.312	1	20	217	236	UUUGCUUCCACCUUCUUGUU	AACAAGAAGGUUGAAGUAAA	Translation
Phvul.008G012600.1	1.5	15.338	1	20	1733	1752	UUUGCUUCCACCUUCUUGUU	AAGAAGAAGGUGGAGGCAAA	Cleavage
Phvul.002G214900.1	1.5	15.246	1	20	854	873	UUUGCUUCCACCUUCUUGUU	AACAAAAGGGUGGAAGCAAA	Cleavage
Phvul.009G189900.1	2	16.24	1	20	623	642	UUUGCUUCCACCUUCUUGUU	AACAAGGAAGUGGGAGCAAA	Cleavage
Phvul.002G187800.1	2	18.415	1	21	1345	1364	UUUGCUUCCACCUUCUUGUUC	GAACAAGAAGG-GGAAGCAAA	Translation
Phvul.008G094800.1	1	18.834	1	22	708	729	AUUUGCUUCCACCUUCUUGUUC	GAGCAAGAAGGUGGAGGCAAAU	Cleavage
Phvul.008G094800.1	1.5	18.569	1	21	710	730	UAUUUGCUUCCACCUUCUUGU	GCAAGAAGGUGGAGGCAAAUC	Cleavage
Phvul.002G037600.1	2	18.17	1	20	2379	2398	AUCUAUUUGCUUCCACCUUC	GAAGGUGGAAGCAAGUCGAU	Cleavage
Phvul.007G008300.1	2	16.512	1	20	2176	2195	AUCUAUUUGCUUCCACCUUC	GAAGGUGGAAGCAAGUCGAU	Cleavage
Phvul.001G173900.1	2	6.677	1	22	232	253	UGAUGUUAGGAAAGGGUGGGAU	AUCCCACCCUUUCACAACAUCA	Translation
Phvul.001G151600.1	2	10.825	1	20	3802	3821	GAAAGGGUGGGAUUGCAGGG	CUCUGCAAUCUCACUCUUUU	Cleavage
Phvul.003G142100.1	1.5	17.612	1	20	432	451	AAGGGUGGGAUUGCAGGGUG	CACCCUACAAUCCCACUCUU	Cleavage
Phvul.003G142000.1	2	19.534	1	20	416	435	AAGGGUGGGAUUGCAGGGUG	CACCUUACAAUCCCACUCUU	Cleavage
Phvul.008G143000.1	1.5	21.503	1	20	1647	1666	GCUCCAUACCUUUUUCCACU	AGUGGAAAGAGGUGUGGAGU	Cleavage
Phvul.008G072200.1	2	19.887	1	20	6523	6542	UUGCUCCAUACCUUUUUCCA	UUGAAGAGGGUAUGGAGCAA	Cleavage
Phvul.008G072100.1	2	18.869	1	20	6637	6656	UUGCUCCAUACCUUUUUCCA	UUGAAGAGGGUAUGGAGCAA	Cleavage
