# Supplementary material for: Small RNAs Derived from the T-DNA of Agrobacterium rhizogenes in Hairy Roots of Phaseolus vulgaris
Source: Front Plant Sci. 2017 Feb 1;8:96. doi: 10.3389/fpls.2017.00096 (PMC5285386; doi:10.3389/fpls.2017.00096)
Supplement: Supplementary file 4 [file Table4.XLSX]

## Sheet: Hoja1
Supplementary Table 4. MicroRNAs used for the identification of validated targets. List of microRNAs used as input in the PAREsnip analysis together with common bean primary transcripts (Phytozome v9.0).
miRNA	Sequence
ath-miR156a	TGACAGAAGAGAGTGAGCAC
ath-miR157a	TTGACAGAAGATAGAGAGCAC
pvu-miR159a.1	TTTGGATTGAAGGGAGCTCTA
ath-miR160a	TGCCTGGCTCCCTGTATGCCA
ath-miR162a	TCGATAAACCTCTGCATCCAG
ath-miR164a	TGGAGAAGCAGGGCACGTGCA
gma-miR166a	TCGGACCAGGCTTCATTCCCC
osa-miR167d	TGAAGCTGCCAGCATGATCTG
ath-miR168a	TCGCTTGGTGCAGGTCGGGAA
ath-miR169b	CAGCCAAGGATGACTTGCCGG
ath-miR171b	TTGAGCCGTGCCAATATCACG
ptc-miR172g	GGAATCTTGATGATGCTGCAG
mtr-miR319	TTGGACTGAAGGGAGCTCCC
ath-miR390a	AAGCTCAGGAGGGATAGCGCC
ath-miR393a	TCCAAAGGGATCGCATTGATCC
ath-miR394a	TTGGCATTCTGTCCACCTCC
tae-miR395b	TGAAGTGTTTGGGGGAACTC
vvi-miR396b	TTCCACAGCTTTCTTGAACT
ath-miR397a	TCATTGAGTGCAGCGTTGATG
osa-miR398b	TGTGTTCTCAGGTCGCCCCTG
ath-miR399b	TGCCAAAGGAGAGTTGCCCTG
ath-miR408	ATGCACTGCCTCTTCCCTGGC
