# Supplementary material for: Small RNAs Derived from the T-DNA of Agrobacterium rhizogenes in Hairy Roots of Phaseolus vulgaris
Source: Front Plant Sci. 2017 Feb 1;8:96. doi: 10.3389/fpls.2017.00096 (PMC5285386; doi:10.3389/fpls.2017.00096)
Supplement: Supplementary file 5 [file Table5.XLSX]

## Sheet: Hoja1
Supplementary Table 5. Analysis of conserved miRNA targets. Table of results generated from PAREsnip analysis. Name and description of the common bean miRNA targets were included.
Transcript (P. vulgaris)	Category	Cleavage Position (bp; 5'- 3')	P-Value	Fragment Abundance	Weighted Fragment Abundance	Normalised Weighted Fragment Abundance	Duplex	Target RNA end (3' - cleavage end 5')	Alignment Score	microRNA	Arabidopsis homolog	Name	Description
Phvul.010G049200.1	2	608	0	2	2	0.105146	5' ATGCACTGCCTCTTCCCTGGC 3'		2.5	>ath-miR408	AT2G32300.1	UCC1	uclacyanin 1
							| |||||| |||||||||o||	TTTCCACTTTCGTCGTGACAG
							3' TTCGT-CGTGACAGAGAAGGGATCGGGTACTT 5'
Phvul.007G095000.1	0	1687	0	6	6	0.315439	5' TGCCTGGCTCCCTGTATGCCA 3'		1	>ath-miR160a	AT4G30080.1	ARF16	auxin response factor 16
							||||||||||||||||||||	GTTTAACTCGTACGGACCGAG
							3' TCGTACGGACCGAGGGACATACGGACGTCTTG 5'
Phvul.001G004000.1	2	1054	0.03	2	2	0.105146	5' TGGAGAAGCAGGGCACGTGCA 3'		4	>ath-miR164a	AT4G39330.1	ATCAD9,CAD9	cinnamyl alcohol dehydrogenase 9
							||||o||| |o|||| ||||	GGGGTATTAGTTACCTTTTCT
							3' AGTTACCTTTTC-TTCCGTCAACGTCCCCGAA 5'
Phvul.006G020800.1	4	477	0	1	0.333333	0.0175244	5' TTGGACTGAAGGGAGCTCCC 3'		3	>mtr-miR319	AT2G30860.1	ATGSTF7,ATGSTF9,GLUTTR,GSTF9	glutathione S-transferase PHI 9
							|||| ||||||| ||| |||	AGATAGTGAAAAACCAGACTT
							3' GAAAAACCAGACTTCC-TCGTGGGTAATTACC 5'
Phvul.004G132300.1	2	860	0.03	2	2	0.105146	5' TCGCTTGGTGCAGGTCGGGAA 3'		4.5	>ath-miR168a	AT5G08450.1	HDC1	Histone deacetylation complex 1
							o|o| ||o|||| |o|o||||	GACCACATAACGGTGCACTAC
							3' TAACGGTGCACTACGTACGGTCCTTAGGTTTG 5'
Phvul.001G196800.1	4	1814	0.02	1	1	0.0525732	5' CAGCCAAGGATGACTTGCCGG 3'		3.5	>ath-miR169b	AT5G06510.1	NF-YA10	nuclear factor Y, subunit A10
							|||||||||||| ||||| o	TGTCCATGTAACTCGGTTCCT
							3' GTAACTCGGTTCCTACTCAACGGATGTCAATG 5'
Phvul.001G196800.1	2	1757	0.05	3	3	0.157719	5' CAGCCAAGGATGACTTGCCGG 3'		4.5	>ath-miR169b	AT5G06510.1	NF-YA10	nuclear factor Y, subunit A10
							||||| |||||| ||||| o	ACGGTTTCATACTCGGTCCCT
							3' CATACTCGGTCCCTACTTAACGGATCTGGTCT 5'
Phvul.006G022600.1	4	485	0.04	1	0.333333	0.0175244	5' TTGGACTGAAGGGAGCTCCC 3'		3.5	>mtr-miR319	AT2G30860.1	ATGSTF7,ATGSTF9,GLUTTR,GSTF9	glutathione S-transferase PHI 9
							|||| |||||||o| | |||	AGATAGTGAAAAACCAGACTT
							3' GAAAAACCAGACTTCCTT-GTGGGAAATTACC 5'
Phvul.008G168700.1	0	1508	0	18	18	0.946317	5' TGCCTGGCTCCCTGTATGCCA 3'		0.5	>ath-miR160a	AT1G77850.1	ARF17	auxin response factor 17
							||||||||||||||o||||||	TTTTATCTAGTACGGACCGAG
							3' TAGTACGGACCGAGGGACGTACGGTCGTCCTT 5'
Phvul.002G177600.1	2	3524	0.03	2	2	0.105146	5' TGAAGCTGCCAGCATGATCTG 3'		4	>osa-miR167d	AT5G37020.1	ARF8,ATARF8	auxin response factor 8
							||||||||||| ||||||	CCAGTTGCTTATGTTCGACGG
							3' CTTATGTTCGACGGTCGGACTAGAGTGTCCCA 5'
Phvul.004G001200.1	4	449	0.02	1	1	0.0525732	5' TTGGCATTCTGTCCACCTCC 3'		3	>ath-miR394a	AT5G17450.1	HIPP21	Heavy metal transport/detoxification superfamily protein
							|| || |||||| |||||||	GTGGTGGGATGAAACGAAAGA
							3' GATGAAACGAAAGACAAGTGGAGGTGTCTAAA 5'
Phvul.005G057500.1	2	393	0.03	5	5	0.262866	5' TTGACAGAAGATAGAGAGCAC 3'		3.5	>ath-miR157a	AT2G32190.1	unknown protein	unknown protein
							|o|||o||||o||| |||||	AAGATTTCTTTTATTGTTTTC
							3' CTTTTATTGTTTTCTGTCTATCGTGTTAGAGT 5'
Phvul.003G189000.1	4	858	0.01	1	1	0.0525732	5' TGGAGAAGCAGGGCACGTGCA 3'		2.5	>ath-miR164a	AT5G61430.1	ANAC100,ATNAC5,NAC100	NAC domain containing protein 100
							||||||||||||||||||o	TAGTTAACCTAACCTCTTCGT
							3' CCTAACCTCTTCGTCCCGTGCATTCGGCTAAG 5'
Phvul.006G023500.1	4	446	0.04	1	0.333333	0.0175244	5' TTGGACTGAAGGGAGCTCCC 3'		3.5	>mtr-miR319	AT2G30860.1	ATGSTF7,ATGSTF9,GLUTTR,GSTF9	glutathione S-transferase PHI 9
							|||| |||||||o| | |||	AGATAGTGAAAAACCAGACTT
							3' GAAAAACCAGACTTCCTT-GTGGGAAATTACC 5'
Phvul.009G026200.1	2	1513	0	2	2	0.105146	5' TGCCTGGCTCCCTGTATGCCA 3'		0.5	>ath-miR160a	AT1G77850.1	ARF17	auxin response factor 17
							||||||||||||||o||||||	TTTTATGTAGTACGGACCGAG
							3' TAGTACGGACCGAGGGACGTACGGTCGTCCTT 5'
Phvul.009G110500.1	3	952	0	3	1	0.0525732	5' TCGGACCAGGCTTCATTCCCC 3'		2.5	>gma-miR166a	AT4G32880.1	ATHB-8,ATHB8,HB-8	homeobox gene 8
							o||||||||||||||| |||	AGGTTACCTTAGGCCTGGTCC
							3' CTTAGGCCTGGTCCGAAGTA-GGGCCCGTAAA 5'
Phvul.005G055400.1	0	738	0	11	11	0.578305	5' TGGAGAAGCAGGGCACGTGCA 3'		2	>ath-miR164a	AT1G56010.2	anac021,ANAC022,NAC1	NAC domain containing protein 1
							|||||||||||||||| |||	GACTCTCTTTTACCTCTTCGT
							3' TTTTACCTCTTCGTCCCGTGAACGAGTTTGAG 5'
Phvul.009G228000.1	1	515	0	3	3	0.157719	5' TTCCACA-GCTTTCTTGAACT 3'		2	>vvi-miR396b	AT3G13960.1	AtGRF5,GRF5	growth-regulating factor 5
							||||||| ||||||||||||	AAAAGTTTTGAAGGTGTCCGA
							3' TTGAAGGTGTCCGAAAGAACTTGCTAAAAAGG 5'
Phvul.005G166900.1	3	1316	0	3	1	0.0525732	5' TCGGACCAGGCTTCATTCCCC 3'		2.5	>gma-miR166a	AT1G52150.1	ATHB-15,ATHB15,CNA,ICU4	Homeobox-leucine zipper family protein / lipid-binding START domain-containing protein
							o||||||||||||||||||	AGGTTACCTTAGGCCTGGTCC
							3' CTTAGGCCTGGTCCGAAGTAAGGTCCGTAAAC 5'
Phvul.001G031000.1	2	1057	0	5	5	0.262866	5' TTCCACA-GCTTTCTTGAACT 3'		2	>vvi-miR396b	AT2G22840.1	AtGRF1,GRF1	growth-regulating factor 1
							||||||| ||||||||||||	GACTAACCGGAAGGTGTCCGA
							3' CGGAAGGTGTCCGAAAGAACTTGCTACCGCAG 5'
Phvul.005G138300.1	4	1484	0	1	1	0.0525732	5' GGAATCTTGATGATGCTGCAG 3'		1	>ptc-miR172g	AT2G28550.3	RAP2.7,TOE1	related to AP2.7
							o|||||o||||||||||||||	TCGACTTTAACTCTTAGGACT
							3' TAACTCTTAGGACTACTACGACGTCATCTCTT 5'
Phvul.007G258400.1	4	828	0	1	1	0.0525732	5' TGACAGAAGAGAGTGAGCAC 3'		1	>ath-miR156a	AT2G42200.1	SPL9	squamosa promoter binding protein-like 9
							||||||||||||| ||||||	GTACAAACTAAACTGTCTTCT
							3' CTAAACTGTCTTCTCTCTCTCGTGTCAAACTC 5'
Phvul.008G000800.1	2	278	0.04	2	2	0.105146	5' TCATTGAGTGCAGCGTTGATG 3'		3.5	>ath-miR397a	AT5G50850.1	MAB1	Transketolase family protein
							||||o|||||| | ||||| |	GACTGTAAAGGAGTAGCTCAC
							3' AAGGAGTAGCTCACGCCACAACT-CTCGGAGA 5'
Phvul.009G142800.1	4	456	0.05	1	1	0.0525732	5' TGCCAAAGGAGAGTTGCCCTG 3'		4	>ath-miR399b	AT2G40610.1	ATEXP8,ATEXPA8,ATHEXP ALPHA 1.11,EXP8,EXPA8	expansin A8
							|| |||||||| ||||| |oo	TCTAGTTTCACAACGTTTCCT
							3' CACAAC-GTTTCCTCCCAACGTGGTCGGTGGT 5'
Phvul.001G087000.1	0	2131	0	23	23	1.20918	5' TCCAAAGGGATCGCATTGATCC 3'		2	>ath-miR393a	AT3G26810.1	AFB2	auxin signaling F-box 2
							|||||||||||||||||| | |	CGTCCTGCTGTAGGTTTCCCT
							3' CTGTAGGTTTCCCTAGCGTAACAAAGTATGAA 5'
Phvul.011G080100.1	2	1602	0	3	3	0.157719	5' TGCCTGGCTCCCTGTATGCCA 3'		1	>ath-miR160a	AT2G28350.1	ARF10	auxin response factor 10
							||||||||||||||||||||	GTTAAACTCGTACGGACCGAG
							3' TCGTACGGACCGAGGGACATACGGACGTCCTC 5'
Phvul.001G091400.1	4	1192	0	1	1	0.0525732	5' TTGACAGAAGATAGAGAGCAC 3'		0	>ath-miR157a	AT5G50670.1	SPL13	Squamosa promoter-binding protein-like 13
							|||||||||||||||||||||	ACTAACTTCACAACTGTCTTC
							3' TCACAACTGTCTTCTATCTCTCGTGTTGGACT 5'
Phvul.010G135300.1	2	1881	0.02	4	4	0.210293	5' AAGCTCAGGAGGGATAGCGCC 3'		4	>ath-miR390a	AT1G55020.1	ATLOX1,LOX1	lipoxygenase 1
							||||o|| ||||||o|| | |	TAGTTTTCAGATTCGGGTACT
							3' CAGATTCGGGTACTCCCTGTCTCAGTAGGAAT 5'
Phvul.003G133100.1	4	1369	0	1	1	0.0525732	5' CAGCCAAGGATGACTTGCCGG 3'		2.5	>ath-miR169b	AT1G72830.1	ATHAP2C,HAP2C,NF-YA3	nuclear factor Y, subunit A3
							|||||||||||| |||||o|	CATTTCATTTATTCGGTTCCT
							3' TTTATTCGGTTCCTACTAAACGGTCTGGTCAC 5'
Phvul.010G146200.1	2	1035	0	3	1	0.0525732	5' TCGGACCAGGCTTCATTCCCC 3'		2.5	>gma-miR166a	AT1G52150.1	ATHB-15,ATHB15,CNA,ICU4	Homeobox-leucine zipper family protein / lipid-binding START domain-containing protein
							o||||||||||||||||||	AGGTTACCTTAGGCCTGGTCC
							3' CTTAGGCCTGGTCCGAAGTAAGGTCCGTAAAC 5'
Phvul.007G166200.1	1	1814	0	4	4	0.210293	5' TCCAAAGGGATCGCATTGATCC 3'		2	>ath-miR393a	AT3G62980.1	TIR1	F-box/RNI-like superfamily protein
							|||||||||||||||||| ||	CGTTCTCCTGTAGGTTTCCCT
							3' CTGTAGGTTTCCCTAGCGTAAC-AGAGGTCGA 5'
Phvul.005G134500.1	2	1635	0	2	2	0.105146	5' TGCCTGGCTCCCTGTATGCCA 3'		1	>ath-miR160a	AT4G30080.1	ARF16	auxin response factor 16
							||||||||||||||||||||	GTTAAACTCGTACGGACCGAG
							3' TCGTACGGACCGAGGGACATACGGACGTCCTC 5'
Phvul.004G163900.1	2	364	0.02	2	2	0.105146	5' TTGGACTGAAGGGAGCTCCC 3'		3.5	>mtr-miR319	AT4G13250.1	NYC1	NAD(P)-binding Rossmann-fold superfamily protein
							|o||||| ||||||||||	AGGAGTTGTTCTATCTGACCT
							3' GTTCTATCTGACCTCCCTCGAGGTTTTGGGTG 5'
