# Supplementary material for: Small RNAs Derived from the T-DNA of Agrobacterium rhizogenes in Hairy Roots of Phaseolus vulgaris
Source: Front Plant Sci. 2017 Feb 1;8:96. doi: 10.3389/fpls.2017.00096 (PMC5285386; doi:10.3389/fpls.2017.00096)
Supplement: Supplementary file 6 [file Table6.XLSX]

## Sheet: Hoja1
Supplementary Table 6. PAREsnip analysis of the T-DNA derived sRNAs against the transcripts of P. vulgaris. Table of results generated from PAREsnip analysis. ArT-sRNAs found in hairy roots and common bean primary transcripts were used as input.
Transcript (P. vulgaris)	Category	Cleavage Position (bp; 5'- 3')	P-Value	Fragment Abundance	Weighted Fragment Abundance	Normalised Weighted Fragment Abundance	Duplex	Target RNA end (3' - cleavage end 5')	Alignment Score	Short Read Abundance	Normalised Short Read Abundance
Phvul.006G138500.1	4	733	0	1	1	0.0525732	5' CGGCGGCGAGATGAATCGAAA 3'		4.5	2	61.2501
							| ||o| |||||o||o| |||	TCAGAGACTTAGGCGTCACTC
							3' CTTAGGCGTCACTCTATTTGG-TTTAGGAGGG 5'
							-----
Phvul.006G138500.1	4	733	0.01	1	1	0.0525732	5' CGGCGGCGAGATGAATCGAAAT 3'		4.5	2	61.2501
							| ||o| |||||o||o| ||||	TCAGAGACTTAGGCGTCACTC
							3' CTTAGGCGTCACTCTATTTGG-TTTAGGAGGG 5'
							-----
Phvul.011G033900.1	2	782	0	3	3	0.157719	5' AGTTCTAAACA-AACCTACGGGA 3'		4.5	8	245
							|||||o||||| || |o|| |o|	AATTTTAAGTATCAAGGTTTG
							3' AGTATCAAGGTTTGTATTTGGTGACTTTGGGA 5'
							-----
Phvul.011G033900.1	2	781	0	2	2	0.105146	5' GTTCTAAACA-AACCTACGGG 3'		4.5	1	30.6251
							||||o||||| || |o|| |o	ATTTTAAGTATCAAGGTTTGT
							3' GTATCAAGGTTTGTATTTGGTGACTTTGGGAT 5'
							-----
Phvul.009G050600.1	4	839	0	1	1	0.0525732	5' TGATCGACAAGCATGGGGGGA 3'		3.5	3	91.8752
							|||||o|||| | ||o||o||	AATGAACAAGGACTAGTTGTT
							3' AAGGACTAGTTGTTGG-ACTCCTCTATGAAGG 5'
							-----
Phvul.006G194100.1	1	74	0	3	3	0.157719	5' TCGCAACTTATTGTACCAACG 3'		4.5	1	30.6251
							| |||||o||| o|| ||||o	TCACTGTTTTCATCGTTGGAT
							3' TTTCATCGTTGGATACTATTGTTGTTCACAAT 5'
							-----
Phvul.007G252400.1	4	1505	0.04	1	1	0.0525732	5' AATTTCGATTCATCTCGCC 3'		4	12	367.501
							||||| ||| || |||||	ACGTCAGAACCGTAAAGGTAA
							3' AACCGTAAAGGTAATTA-AGCGGTATGGAGAT 5'
							-----
Phvul.007G252400.1	4	1505	0.01	1	1	0.0525732	5' AATTTCGATTCATCTCGCCG 3'		4.5	24	735.001
							||||| ||| || |||||o	ACGTCAGAACCGTAAAGGTAA
							3' AACCGTAAAGGTAATTA-AGCGGTATGGAGAT 5'
							-----
Phvul.007G252400.1	4	25	0	1	1	0.0525732	5' GGCGGCGAGATGAATCGAA 3'		2.5	1	30.6251
							||||| ||||||||o |||	CTACCTTTTTCCCGCCACTCT
							3' TTTCCCGCCACTCTACTTGTCTTACCCTTTCC 5'
							-----
Phvul.009G178000.1	2	2501	0	2	2	0.105146	5' TAACTGTGGAATAACGGCAAG 3'		3	5	153.125
							|||||o||o||o|||oo|||o	CTTACTGTTACATTGATACTT
							3' TTACATTGATACTTTGTTGTTGTTTGTTCTAT 5'
							-----
Phvul.003G261400.1	2	1848	0	2	2	0.105146	5' TTGATTTGGAGGAAAACCGTC 3'		4	2	61.2501
							|||| ||o|||o||| ||||	TGGAGGTTCCTAAACTAATCT
							3' CCTAAACT-AATCTCTTTTATGCAGTATTTTT 5'
							-----
Phvul.008G214600.1	1	1785	0	2	2	0.105146	5' CGACTTCGTGAACGGCATGCT 3'		4.5	4	122.5
							|o||o|| |||||oo|| o||	GCCAACAGTGTTGTTGGAGAC
							3' TGTTGTTGGAG-ACTTGTTGTTTGATAGGTTG 5'
							-----
Phvul.006G203800.1	2	1642	0	2	2	0.105146	5' TATCCTCTGTCCTTCGTCTTTA 3'		3.5	1	30.6251
							|||||| |||||||| ||||o	GTTGAAGTGACAATAGGAACA
							3' GACAATAGGA-ACAGGAAGAAGAAGAAGAAAA 5'
							-----
Phvul.006G203800.1	2	1500	0	4	4	0.210293	5' GCTTTCATCGCTTCTTCCG 3'		2.5	1	30.6251
							|||o|||| |||||||||	ACCCGATAGTCACGAGAGTAC
							3' GTCACGAGAGTA-CGAAGAAGGAGAAGGCAGG 5'
							-----
Phvul.007G233400.1	0	825	0	4	4	0.210293	5' TACCTTTTGACCGTCGCGG 3'		4.5	1	30.6251
							| | |||o||||o|| |o|	CTTAGAGAAGAAAGTAAAGCT
							3' AAGAAAGTAAAGCTGGTAGGGTCAGGTTACTT 5'
							-----
Phvul.010G131900.1	1	281	0.01	2	2	0.105146	5' TTTTCTGAAAAT-TGGCGGCAG 3'		4.5	1	30.6251
							|||||||||||| |oo| o ||	TTCTTCGTATTAAAAGACTTT
							3' TATTAAAAGACTTTTATATTGGTTTCTTTAAT 5'
							-----
Phvul.002G219000.1	4	3433	0	1	1	0.0525732	5' AATAGCCGACATCATCTCC 3'		3	1	30.6251
							||||| | ||||||||| |	TTCTTTTAGGAGTTATCAGTG
							3' GGAGTTATCAG-TGTAGTAGATGTGGTAGATT 5'
							-----
Phvul.002G219000.1	4	3433	0.01	1	1	0.0525732	5' AATAGCCGACATCATCTCCG 3'		3.5	2	61.2501
							||||| | ||||||||| |o	TTCTTTTAGGAGTTATCAGTG
							3' GGAGTTATCAG-TGTAGTAGATGTGGTAGATT 5'
							-----
Phvul.002G219000.1	4	3433	0	1	1	0.0525732	5' AATAGCCGACATCATCTCCGG 3'		4.5	313	9585.64
							||||| | ||||||||| |o	TTCTTTTAGGAGTTATCAGTG
							3' GGAGTTATCAG-TGTAGTAGATGTGGTAGATT 5'
							-----
Phvul.002G219000.1	4	3433	0	1	1	0.0525732	5' AATAGCCGACATCATCTCCGGC 3'		4.5	7	214.375
							||||| | ||||||||| |o |	TTCTTTTAGGAGTTATCAGTG
							3' GGAGTTATCAG-TGTAGTAGATGTGGTAGATT 5'
							-----
Phvul.011G086500.1	1	46	0.01	4	4	0.210293	5' TTAAAAACAATCGCACGGT 3'		4	6	183.75
							|| | ||||| |o|||o||	GGTAACTACCAAACTCTTGTT
							3' ACCAAACTCTTGTTCGTGTGTCACAAGACAAA 5'
							-----
Phvul.011G086500.1	1	46	0	4	4	0.210293	5' TTAAAAACAATCGCACGGTG 3'		4	10	306.251
							|| | ||||| |o|||o|||	GGTAACTACCAAACTCTTGTT
							3' ACCAAACTCTTGTTCGTGTGTCACAAGACAAA 5'
							-----
Phvul.001G082100.1	0	1562	0	2	2	0.105146	5' TTCGGGATGATGAGATTGGGC 3'		4.5	21	643.126
							||||o| ||||||| ||||	AGGAGTGGGACAAAGCTCACT
							3' GACAAAGCTC-ACTACTCAAACCGATATTTAA 5'
							-----
Phvul.009G152800.1	4	1128	0.02	1	1	0.0525732	5' TTTCTGGTTGGGTCCCGAGAG 3'		4	7	214.375
							||o||||| |o||||| | ||	CGTGTTCTTAAAAGGACCACC
							3' TTAAAAGGACCACCTCAGGGATGTCGATGTGT 5'
							-----
Phvul.009G152800.1	4	1128	0	1	1	0.0525732	5' TTTCTGGTTGGGTCCCGAGAGC 3'		4	2	61.2501
							||o||||| |o||||| | |||	CGTGTTCTTAAAAGGACCACC
							3' TTAAAAGGACCACCTCAGGGATGTCGATGTGT 5'
							-----
Phvul.003G071100.1	2	1862	0.04	3	3	0.157719	5' CGAGAAAATAGCCGACATC 3'		4.5	1	30.6251
							|o| |||||| | || |||	TTTTACTCTATGTTGTTTTAT
							3' CTATGTTGTTTTATAGACT-TAGGTGTAGTTA 5'
							-----
Phvul.003G071100.1	2	1776	0.01	2	2	0.105146	5' TAGATATCGTCGGCATACTC 3'		4.5	1	30.6251
							||| |||||||o||| ||	AAGGTAAATGTATTCTTAGCA
							3' TGTATTCT-TAGCAGCTGTAAGATGTCTGATA 5'
							-----
Phvul.003G071100.1	2	1776	0.01	2	2	0.105146	5' TAGATATCGTCGGCATACTCC 3'		4.5	95	2909.38
							||| |||||||o||| || |	AAGGTAAATGTATTCTTAGCA
							3' TGTATTCT-TAGCAGCTGTAAGATGTCTGATA 5'
							-----
Phvul.002G213200.1	0	1323	0	5	5	0.262866	5' CTTCTTCTTCTTGA-CCTTAG 3'		4.5	1	30.6251
							|o||||| |||| | |||o|o	CGACAGAAGCAGGAGAAGTAG
							3' AGCAGGAGAAGTAGAAGTAGGAGTTAATAGAC 5'
							-----
Phvul.002G213200.1	2	1135	0	2	2	0.105146	5' TTTGCGGTGCTCACGACAG 3'		3.5	1	30.6251
							|o| |o||o|||||o|||o	GTAAAAGACCTAGAAGTCATG
							3' ACCTAGAAGTCATGAGTGTTGTTTGTTGAGTG 5'
							-----
Phvul.002G213200.1	2	1135	0	2	2	0.105146	5' TTTGCGGTGCTCACGACAGGC 3'		4	27	826.877
							|o| |o||o|||||o|||oo|	GTAAAAGACCTAGAAGTCATG
							3' ACCTAGAAGTCATGAGTGTTGTTTGTTGAGTG 5'
							-----
Phvul.004G014700.1	2	646	0	3	3	0.157719	5' CGAGATCGTCCTCATAGCTT 3'		3	1	30.6251
							|o||||| |||||| |o|||	TTCGTAACGTAGTTCTAGGAG
							3' CGTAGTTCTAGGAGGAGT-TTGAAACGAGGTT 5'
							-----
Phvul.004G014700.1	2	646	0	3	3	0.157719	5' CGAGATCGTCCTCATAGCTTA 3'		4	8	245
							|o||||| |||||| |o|||	TTCGTAACGTAGTTCTAGGAG
							3' CGTAGTTCTAGGAGGAGT-TTGAAACGAGGTT 5'
							-----
Phvul.009G025700.1	2	894	0	3	3	0.157719	5' CATCATCTCCGGCGGCGAGATG 3'		4.5	3	91.8752
							| | |||o||||||||| |||	TGGTAAAATTGGGATTAGGGG
							3' ATTGGGATTAGGGGCCGCCGC-CTAAGTCGTA 5'
							-----
Phvul.006G128400.1	2	1274	0	4	4	0.210293	5' CTTAGCCCGCCGAAATAGGTC 3'		4	1	30.6251
							||||| ||o| |||||||o|	CGTAGTAGGGAGAATCTGGTG
							3' GGGAGAATCTGGTGTCTTTATCTACACCCGGG 5'
							-----
Phvul.002G051100.1	0	625	0.01	4	4	0.210293	5' TAGTACTTTAACGTCTCTCT 3'		4.5	1	30.6251
							||| || |o|||o| ||o||	TTGGGATTACTTATCCTGAGT
							3' ACTTATCCTG-AGTTGTATAGGGATTGGTTCT 5'
							-----
Phvul.002G051100.1	0	625	0.02	4	4	0.210293	5' TAGTACTTTAACGTCTCTCTA 3'		4.5	9	275.626
							||| || |o|||o| ||o|||	TTGGGATTACTTATCCTGAGT
							3' ACTTATCCTG-AGTTGTATAGGGATTGGTTCT 5'
							-----
Phvul.003G142300.1	0	33	0	3	3	0.157719	5' CTTTGATCTGGACGGATGGG 3'		4	2	61.2501
							||||o|| |||| || ||o|	TGTGCCTATAAGAAATTATAC
							3' ATAAGAAATTATACCT-CCAACTCAATGTTCT 5'
							-----
Phvul.003G070700.1	1	1001	0	2	2	0.105146	5' GTAGGTCTGAATATTCCGG 3'		4.5	1	30.6251
							o|||||||o|||||| o	TGTTTAACGTTTATCCAGATT
							3' CGTTTATCCAGATTTATAATTTAACACTACAC 5'
							-----
Phvul.003G070700.1	1	1001	0	2	2	0.105146	5' GTAGGTCTGAATATTCCGGT 3'		4.5	1	30.6251
							o|||||||o|||||| o |	TGTTTAACGTTTATCCAGATT
							3' CGTTTATCCAGATTTATAATTTAACACTACAC 5'
							-----
Phvul.009G122900.1	2	469	0	3	3	0.157719	5' ATGGCGATTTGTAATGTTTGG 3'		4	7	214.375
							|||||o|| | ||| ||o|||	TAGAGAGTCGTTACCGTTACA
							3' TCGTTACCGTTACA-ATTCCAGACCTTGAGGT 5'
							-----
Phvul.009G122900.1	2	469	0	3	3	0.157719	5' ATGGCGATTTGTAATGTTTGGAAT 3'		4.5	1	30.6251
							|||||o|| | ||| ||o|||||o	TAGAGAGTCGTTACCGTTACA
							3' TCGTTACCGTTACA-ATTCCAGACCTTGAGGT 5'
							-----
Phvul.009G146900.1	1	2055	0	3	3	0.157719	5' TTCGTGAACGGCATGCTGCGC 3'		4	1	30.6251
							||||o|| ||| ||||||o|	TAATCTGTTTCCAGCATTTAC
							3' TTTCCAGCATTTACCGAACGACGTGGTTTATT 5'
							-----
Phvul.001G041400.1	4	284	0	1	1	0.0525732	5' TCGAAGCAAGAAAGATCCTCA 3'		3	1	30.6251
							|| ||o|||||||| |||o||	TGGTAGTATAAAGGTTTGTTC
							3' ATAAAGGTTTGTTCTTTC-AGGGGTTGAACCT 5'
							-----
Phvul.002G131000.1	3	944	0	2	0.666667	0.0350488	5' TCTTTCTCCTGCGACGTTTGT 3'		4.5	1	30.6251
							|||| || ||||o||oo|| |	GTTCATTTATGGAGAACGAGA
							3' ATGGAGAACGA-GACGTTGTGAAGAAGTTGGG 5'
							-----
Phvul.001G076400.1	2	4627	0	3	3	0.157719	5' TTTCC-TCCAAATCAAGCACGC 3'		3.5	1	30.6251
							||||| ||||||||||| ||o	TCTAACCTTAAAAGGTAGGTT
							3' TTAAAAGGTAGGTTTAGTTCTTGTATTCGTTA 5'
							-----
Phvul.007G035700.1	0	1118	0	3	3	0.157719	5' ATGTGTACGGCAGGGAGGTAG 3'		4.5	1	30.6251
							|||||o|| | |||o||o||	CGCTTGGATGTTACACGTGAC
							3' ATGTTACACGTGAC-TCCTTCTATGTCTACAA 5'
							-----
Phvul.007G156100.1	2	4164	0.01	2	2	0.105146	5' AAAGACAGCAGCAAGTTCTCT 3'		3.5	2	61.2501
							| |||||| ||||| o|||||	TAAAGTTGATAGTCTCTGTCT
							3' ATAGTCTCTGTC-TCGTTAGAGAGACTAACTC 5'
							-----
Phvul.001G025600.1	4	967	0	1	1	0.0525732	5' TGATGCCCGTCTTAACCTGCTC 3'		4.5	2	61.2501
							oo|||||| |||| ||| o|||	CTAGTCTTCGTAGTTACGGGA
							3' CGTAGTTACGGG-AGAACTGGTTGAGCTGTCT 5'
							-----
Phvul.009G002200.1	2	1865	0	4	4	0.210293	5' AGAGTGCTGTGTGATCGTTGC 3'		4	1	30.6251
							|||||o|||||| || |||o	AAACTCTTAGGTCTCATGACA
							3' TAGGTCTCATGACACA-TATCAATATCCATCT 5'
							-----
Phvul.004G078900.1	1	649	0.01	2	2	0.105146	5' AGAAGTTATAGCCAGAGGAG 3'		3.5	1	30.6251
							|||||o||||o |||o|||	GTAACCTCTATTCTTCGATAT
							3' CTATTCTTCGATATTAATCTTCTCTACAATTA 5'
							-----
Phvul.004G078900.1	1	649	0	2	2	0.105146	5' AGAAGTTATAGCCAGAGGAGT 3'		4.5	2	61.2501
							|||||o||||o |||o|||	GTAACCTCTATTCTTCGATAT
							3' CTATTCTTCGATATTAATCTTCTCTACAATTA 5'
							-----
Phvul.004G078900.1	1	649	0	2	2	0.105146	5' AGAAGTTATAGCCAGAGGAG-TG 3'		4.5	1	30.6251
							|||||o||||o |||o||| ||	GTAACCTCTATTCTTCGATAT
							3' CTATTCTTCGATATTAATCTTCTCTACAATTA 5'
							-----
Phvul.002G307700.1	2	345	0	3	3	0.157719	5' TGCAACTAATAT-CACTCCGGT 3'		4	3	91.8752
							||| ||o||||| || |||o||	GTATATAAATCACGGTGGTTA
							3' AATCACGGTGGTTATATGTTAGGTCATCCTCG 5'
							-----
Phvul.008G230600.1	1	1550	0	11	11	0.578305	5' TTTATAGAGATCTCACACAAT 3'		4	1	30.6251
							||||o|o|||| || |||| |	TTGTATGCGGGAAATGTTTCT
							3' CGGGAAATGTTTCTA-AGAGTGTAAAAATTGG 5'
							-----
Phvul.008G230600.1	4	1220	0.02	1	1	0.0525732	5' TGATCATTGACCATCACGGGA 3'		4.5	4	122.5
							||o||||||||| || |||	AATAGGTGAGCTCTGGTAACT
							3' GAGCTCTGGTAACTGGTTGTCACCTTACGGTG 5'
							-----
Phvul.002G130300.1	0	785	0	2	0.666667	0.0350488	5' TCTTTCTCCTGCGACGTTTGT 3'		4.5	1	30.6251
							|||| || ||||o||oo|| |	GTTCATTTATGGAGAACGAGA
							3' ATGGAGAACGA-GACGTTGTGAAGAAGTTGGA 5'
							-----
Phvul.006G068100.1	4	1487	0	1	1	0.0525732	5' TGATTGCTTGTCTCCACGTGC 3'		2.5	1	30.6251
							|o||||||||| || ||||||	AAAGTCGTAAGATTAACGAAC
							3' TAAGATTAACGAACAAAG-TGCACGACGGGTA 5'
							-----
Phvul.011G046100.1	0	937	0	6	6	0.315439	5' CGTTGGTACAATAAGTTGC 3'		4.5	1	30.6251
							|o|||| ||||| ||| |	GGTTTCATATCGTAACCTTGT
							3' TATCGTAACCTTGTTAAACAAAGAACTCGTTT 5'
							-----
Phvul.011G046100.1	2	736	0.04	4	4	0.210293	5' TTCTTCTTCTTGACCTTAGC 3'		4.5	1	30.6251
							||||||||||o || || |	TCTATATTAAGAAGAAGAAGA
							3' TAAGAAGAAGAAGAGGTG-AAAAGTCCCGTAA 5'
							-----
Phvul.003G161800.1	0	1917	0	2	2	0.105146	5' TCCTCCCTGACCAAATTGC 3'		4.5	1	30.6251
							|||||| ||||||| o |	GACGTTTTGACAGGAGGTACT
							3' TGACAGGAGGTACTGGTTGGTGGTTCTATATG 5'
							-----
Phvul.003G161800.1	0	1917	0	2	2	0.105146	5' TCCTCCCTGACCAAATTGCA 3'		4.5	2	61.2501
							|||||| ||||||| o ||	GACGTTTTGACAGGAGGTACT
							3' TGACAGGAGGTACTGGTTGGTGGTTCTATATG 5'
							-----
Phvul.002G324700.1	4	2303	0	1	1	0.0525732	5' ATTGTTACAAAGGCGCCTT 3'		3	2	61.2501
							||||o|| || |||o||||	ACTGGTATCGGTAACGATATT
							3' TCGGTAACGATATTCCCGTGGAACTGCTTGTT 5'
							-----
Phvul.002G324700.1	4	2303	0	1	1	0.0525732	5' ATTGTTACAAAGGCGCCTTA 3'		4	1	30.6251
							||||o|| || |||o||||	ACTGGTATCGGTAACGATATT
							3' TCGGTAACGATATTCCCGTGGAACTGCTTGTT 5'
							-----
Phvul.002G324700.1	4	2303	0	1	1	0.0525732	5' ATTGTTACAAAGGCGCCTTAA 3'		4	1	30.6251
							||||o|| || |||o|||| |	ACTGGTATCGGTAACGATATT
							3' TCGGTAACGATATTCCCGTGGAACTGCTTGTT 5'
							-----
Phvul.007G057400.1	2	1023	0	2	2	0.105146	5' ATTTCTATGTTTTCCGGCGTA 3'		4	9	275.626
							||o||||| |||||||| o|	AGGTATGCCGGTAGAGATAAA
							3' CCGGTAGAGATAAAAAAGGCCATAAACACAAT 5'
							-----
Phvul.007G221800.1	0	3038	0	3	3	0.157719	5' CTCCCTGACCAAATTGCAGAG 3'		4.5	4	122.5
							|||||| ||||| | o|| ||	CCAAGGTGTACGAGGGAATGG
							3' GTACGAGGGAATGGTT-ATTGTATCGAAAGTA 5'
							-----
Phvul.007G221800.1	0	3038	0	3	3	0.157719	5' CTCCCTGACCAAATTGCAGAGC 3'		4.5	1	30.6251
							|||||| ||||| | o|| |||	CCAAGGTGTACGAGGGAATGG
							3' GTACGAGGGAATGGTT-ATTGTATCGAAAGTA 5'
							-----
Phvul.002G173200.1	4	1585	0	1	1	0.0525732	5' AAGTTGCGAGCCACCGTGCG 3'		3.5	3	91.8752
							|||||||o|| |||| || |	GTTGTCGGTCGTTCAACGTTC
							3' GTCGTTCAACGTTCCGTGGAACACTAAGCTCC 5'
							-----
Phvul.002G173200.1	4	1585	0	1	1	0.0525732	5' AAGTTGCGAGCCACCGTGCGA 3'		3.5	3	91.8752
							|||||||o|| |||| || ||	GTTGTCGGTCGTTCAACGTTC
							3' GTCGTTCAACGTTCCGTGGAACACTAAGCTCC 5'
							-----
Phvul.002G173200.1	4	1585	0	1	1	0.0525732	5' AAGTTGCGAGCCACCGTGCGATTG 3'		4.5	4	122.5
							|||||||o|| |||| || ||||	GTTGTCGGTCGTTCAACGTTC
							3' GTCGTTCAACGTTCCGTGGAACACTAAGCTCC 5'
							-----
Phvul.002G260700.1	2	1462	0.04	3	3	0.157719	5' TTCTTCTTCTTGACCTTAGC 3'		4	1	30.6251
							|||o|||||||o|| oo| |	AGAGGATGCACAAGGAGAAGA
							3' GCACAAGGAGAAGAATTGAGGT-GAGGAGACT 5'
							-----
Phvul.002G260700.1	2	1458	0.01	3	3	0.157719	5' TCTTCATAACGCCGACCTCTC 3'		4.5	2	61.2501
							||||| |||| || || o|||	GATGCACAAGGAGAAGAATTG
							3' AAGGAGAAGAATTGAGG-TGAGGAGACTTGTC 5'
							-----
Phvul.002G260700.1	4	1455	0	1	1	0.0525732	5' TCTTCACTCCA-TCCCCTGGAT 3'		4	1	30.6251
							|||| |||||| ||| |||o|o	GCACAAGGAGAAGAATTGAGG
							3' GAGAAGAATTGAGGTGAGGAGACTTGTCATGG 5'
							-----
Phvul.002G260700.1	4	1197	0.01	1	1	0.0525732	5' TCGCCGCCGGAGATGATGT 3'		4.5	4	122.5
							||| ||| |||| o| |||	GAAGCAAGTTCTAGCGCGACC
							3' TTCTAGC-GCGACCTCAGCGACAGCCTTCTGG 5'
							-----
Phvul.002G260700.1	4	1197	0	1	1	0.0525732	5' TCGCCGCCGGAGATGATGTC 3'		4.5	4	122.5
							||| ||| |||| o| ||||	GAAGCAAGTTCTAGCGCGACC
							3' TTCTAGC-GCGACCTCAGCGACAGCCTTCTGG 5'
							-----
Phvul.002G260700.1	4	1197	0	1	1	0.0525732	5' TCGCCGCCGGAGATGATGTCG 3'		4.5	133	4073.13
							||| ||| |||| o| |||||	GAAGCAAGTTCTAGCGCGACC
							3' TTCTAGC-GCGACCTCAGCGACAGCCTTCTGG 5'
							-----
Phvul.002G260700.1	4	1197	0	1	1	0.0525732	5' TCGCCGCCGGAGATGATGTCGG 3'		4.5	5	153.125
							||| ||| |||| o| ||||||	GAAGCAAGTTCTAGCGCGACC
							3' TTCTAGC-GCGACCTCAGCGACAGCCTTCTGG 5'
							-----
Phvul.003G255500.1	4	640	0	1	1	0.0525732	5' CCTGGGAATAGCGGATACGGC 3'		4.5	12	367.501
							| |o| ||||o|o||| ||||	TGGACGTGGAGGAATCGTTAT
							3' GGAGGAATCGTTATTGTCTAAGCCGGAACCAT 5'
							-----
Phvul.006G050300.1	1	1364	0	3	3	0.157719	5' TTATAGATATCGTCGGCAT 3'		4.5	1	30.6251
							|o|| ||||| ||| | ||	ATTTACCTTGTAGTAACTATA
							3' TTGTAGTAACTATACCAGAC-TATGTTTTTGA 5'
							-----
Phvul.006G050300.1	1	1364	0	3	3	0.157719	5' TTATAGATATCGTCGGCATA 3'		4.5	2	61.2501
							|o|| ||||| ||| | |||	ATTTACCTTGTAGTAACTATA
							3' TTGTAGTAACTATACCAGAC-TATGTTTTTGA 5'
							-----
Phvul.006G050300.1	1	1364	0	3	3	0.157719	5' TTATAGATATCGTCGGCATAC 3'		4.5	39	1194.38
							|o|| ||||| ||| | ||||	ATTTACCTTGTAGTAACTATA
							3' TTGTAGTAACTATACCAGAC-TATGTTTTTGA 5'
							-----
Phvul.002G112900.1	4	1116	0	1	1	0.0525732	5' GATAACTGTGGAATAACGGC 3'		3.5	2	61.2501
							|||||||o||o|||| |o|	ACAATTTTATTCTATTGATAC
							3' TATTCTATTGATACTTTATCGTCATCCTCCTC 5'
							-----
Phvul.002G112900.1	4	1116	0	1	1	0.0525732	5' GATAACTGTGGAATAACGGCA 3'		3.5	11	336.876
							|||||||o||o|||| |o| |	ACAATTTTATTCTATTGATAC
							3' TATTCTATTGATACTTTATCGTCATCCTCCTC 5'
							-----
Phvul.002G289700.1	0	2789	0	4	4	0.210293	5' CTGAACAACCGTGAAGGGC 3'		4.5	2	61.2501
							||| |||| |o| |||||	AGTCCTAATTCGACATGTTTG
							3' ATTCGACATGTTTGTA-TTCCCAAAAACGAAC 5'
							-----
Phvul.006G157600.1	0	1183	0	5	5	0.262866	5' CGGACCATCTCCTGGAGGGCG 3'		4.5	8	245
							||o||| | |||||| ||o|o	ACGAGTAGAAGGCTTGGAAAA
							3' GAAGGCTTGGAAAAGGACC-CCTGTCTAATAC 5'
							-----
Phvul.010G114500.1	4	1053	0	1	1	0.0525732	5' TATAGATATCGTCGGCATA 3'		4	1	30.6251
							||o|||||||o||oo | |	TAATATAAATGATGTCTATAG
							3' AATGATGTCTATAGTAGTTAT-TGGGAGACTA 5'
							-----
Phvul.010G114500.1	4	1053	0.01	1	1	0.0525732	5' TATAGATATCGTCGGCATACT 3'		4.5	21	643.126
							||o|||||||o||oo | ||o	TAATATAAATGATGTCTATAG
							3' AATGATGTCTATAGTAGTTAT-TGGGAGACTA 5'
							-----
Phvul.010G114500.1	4	1053	0	1	1	0.0525732	5' TATAGATATCGTCGGCATACTC 3'		4.5	5	153.125
							||o|||||||o||oo | ||o|	TAATATAAATGATGTCTATAG
							3' AATGATGTCTATAGTAGTTAT-TGGGAGACTA 5'
							-----
Phvul.011G019900.1	0	1090	0	5	5	0.262866	5' CTTTCTGCATCTTCTCGCGAG 3'		4.5	2	61.2501
							|o|o|o|||| ||||| |||	TCGCATAGAAAGGAGGGCGTA
							3' GAAAGGAGGGCGTA-AAGAGAACTCGGCCGGG 5'
							-----
Phvul.002G038700.1	4	1195	0	1	1	0.0525732	5' AACACAAGTAAAATACATCGT 3'		4	1	30.6251
							||| |||o|||||o|| o|o|	CAGGTCCAGGCTTTGGTTTAT
							3' GGCTTTG-GTTTATTTTGTGGGGTAAGTTCAG 5'
							-----
Phvul.002G038700.1	2	316	0.03	3	3	0.157719	5' TTTTCCTCCAGTACTTTCTGC 3'		4.5	3	91.8752
							||o|||| ||||| o|o|| |	TGTACAATCCTAAGAGGAAGT
							3' TCCTAAGAGGAAGTCATAGAGGA-GCAGGTCC 5'
							-----
Phvul.002G129900.1	0	945	0.01	2	0.666667	0.0350488	5' TCTTTCTCCTGCGACGTTTGT 3'		4.5	1	30.6251
							|||| || ||||o||oo|| |	GTTCATTTATGGAGAACGAGA
							3' ATGGAGAACGA-GACGTTGTGAAGAAGTTGGA 5'
							-----
Phvul.004G031300.1	4	1267	0	1	1	0.0525732	5' TCCTCCTCGTACCCATTGATT 3'		3	1	30.6251
							||||||o|o||||||o| |o|	GGACAACGACAAGGAGGGGTA
							3' GACAAGGAGGGGTATGGGTGA-TGAGAAGGAA 5'
							-----
Phvul.004G031300.1	2	1191	0.03	2	2	0.105146	5' TGGCTCTATAATTTCGATT 3'		4.5	2	61.2501
							o|| ||o||| ||o ||||	AGGTGGTATGGGCCTAGGTAT
							3' ATGGGCCTAGGTAT-AAGTCTAAGGAGGAAGG 5'
							-----
Phvul.004G031300.1	2	1191	0	2	2	0.105146	5' TGGCTCTATAATTTCGATTC 3'		4.5	141	4318.13
							o|| ||o||| ||o |||||	AGGTGGTATGGGCCTAGGTAT
							3' ATGGGCCTAGGTAT-AAGTCTAAGGAGGAAGG 5'
							-----
Phvul.004G031300.1	2	1134	0	5	2.5	0.131433	5' TTACTTCGCTTCCACCATACC 3'		2.5	1	30.6251
							o| |||| |||||||||||||	TATAAGACTAAGGACGAAGGA
							3' TAAGGACGAAG-GAAGGTGGTATGGGCCTAGG 5'
							-----
Phvul.004G031300.1	2	1095	0	5	2.5	0.131433	5' TTACTTCGCTTCCACCATACC 3'		2.5	1	30.6251
							o| |||| |||||||||||||	TATAAGACTAAGGACGAAGGA
							3' TAAGGACGAAG-GAAGGTGGTATGGGTCTAGG 5'
							-----
Phvul.004G031300.1	2	1087	0	11	5.5	0.289152	5' TATCCGCTATTCCCAGGGC 3'		4.5	1	30.6251
							| |||o|o|| |||||o |	TAAGGACGAAGGAAGGTGGTA
							3' AAGGA-AGGTGGTATGGGTCTAGGTATAAGAC 5'
							-----
Phvul.004G031300.1	4	1048	0.02	1	0.5	0.0262866	5' TATCCGCTATTCCCAGGGC 3'		4.5	1	30.6251
							| |||o|o|| |||||o |	TAAGGAGGAAAGAAGGTGGTA
							3' AAAGA-AGGTGGTATGGGTCTAGGTATAAGAC 5'
							-----
Phvul.004G031300.1	4	1009	0	1	0.5	0.0262866	5' TATCCGCTATTCCCAGGGC 3'		4.5	1	30.6251
							| |||o|o|| |||||o |	TAAGGAGGAAAGAAGGTGGTA
							3' AAAGA-AGGTGGTATGGGTCTGGGTATACGTC 5'
							-----
Phvul.004G031300.1	2	978	0	2	2	0.105146	5' TTACTTCGCTTCCACCATACC 3'		3	1	30.6251
							|| |||| || ||||||||||	TATACGTCTAAGAAGGAAGGA
							3' TAAGAAGGAAG-GACGGTGGTATGGGCCTAGG 5'
							-----
Phvul.004G031300.1	2	804	0	2	2	0.105146	5' TTTTCCCTCCATAAAGAGGCCC 3'		4.5	1	30.6251
							||o||||o||||| ||o|||	TCTAAGGAGGAAAGAGGGGGG
							3' AGGAAAGAGGGGGGTATGGGTCTGGGTATTGG 5'
							-----
Phvul.004G031300.1	4	726	0	1	1	0.0525732	5' TTTTCCCTCCATAAAGAGGCCC 3'		3.5	1	30.6251
							||o||||||||||| || |||	GCTAAGGAGGAAAGAGGGAGG
							3' AGGAAAGAGGGAGGTATTGGTCAGGGTATAGG 5'
							-----
Phvul.009G020300.1	1	782	0.01	2	2	0.105146	5' AAAACAGCTCCTTAGTCAGG 3'		4	1	30.6251
							| | ||||||||| || |||	GAAAAGGCTGGTATGGTCGAG
							3' CTGGTATGGTCGAGGAACCACTCCGCTCGTCA 5'
							-----
Phvul.007G279900.1	1	722	0	3	3	0.157719	5' CGCTGTTCTGGAAGCCACCTT 3'		4	2	61.2501
							|o|| |||||| |||||||o	CAGACTTCTTGGTGAAAAGAC
							3' CTTGGTGAAAAGACCATCGGTGGGTCTAGTAA 5'
							-----
Phvul.006G121700.1	2	3080	0	2	2	0.105146	5' CTCGTG-CACCGCTTTGACTAC 3'		3.5	1	30.6251
							|||o|| ||||o|o|o|||o||	AGGGGGTAGGGAGTACGGTGG
							3' AGGGAGTACGGTGGTGGAGCTGGTGGTTTCGG 5'
							-----
Phvul.009G133600.1	2	615	0	9	4.5	0.236579	5' CATAATACAAACGTCGCAGGA 3'		4	1	30.6251
							||| ||||||||o||o|||	TTAACACTAATTGTATATGTT
							3' AATTGTA-TATGTTTGTAGTGTCGAGTGAGAA 5'
							-----
Phvul.009G133600.1	2	563	0	9	4.5	0.236579	5' CATAATACAAACGTCGCAGGA 3'		4	1	30.6251
							||| ||||||||o||o|| |	TTAACACTAATTGTATATGTT
							3' AATTGTA-TATGTTTGTAGTGTGATTGTAAAT 5'
							-----
Phvul.002G166100.1	4	1443	0	1	1	0.0525732	5' TTCTAAACAAACCTACGGGATT 3'		3.5	5	153.125
							|||o|||||||| | |o||||o	ACTTGTTCAAAAAGGTTTGTT
							3' CAAAAAGGTTTGTTTGTA-GTCCTAGGAGTAT 5'
							-----
Phvul.011G031100.1	2	3206	0	2	2	0.105146	5' CGAAATTATAGAGCCACGTG 3'		3.5	2	61.2501
							|||||o|| ||| |||| ||	CATATTGATATGCTTTGATTT
							3' ATATGCTTTGATTTCTAGGTG-ACTTAGTACG 5'
							-----
Phvul.011G031100.1	2	3206	0	2	2	0.105146	5' CGAAATTATAGAGCCACGTGC 3'		4.5	60	1837.5
							|||||o|| ||| |||| ||	CATATTGATATGCTTTGATTT
							3' ATATGCTTTGATTTCTAGGTG-ACTTAGTACG 5'
							-----
Phvul.005G061500.1	4	674	0.01	1	1	0.0525732	5' TTCCCGACCGGAAACTGTGGC 3'		4.5	19	581.876
							|o|||o| ||o||||| |||	AACCTGTTGTAAGGGGTTAGC
							3' TGTAAGGGGTTAGCTTTTGA-ACCTTTGACAG 5'
							-----
Phvul.007G217400.1	0	3454	0.01	2	2	0.105146	5' TTTTCCTCCAGTACTTTCTG 3'		4.5	1	30.6251
							|| |||||| || |||||o	GTTGCCCGCAATAACGGAGGT
							3' GCAATAACGGAGGTAATAAAAGATGATGGTCA 5'
							-----
Phvul.007G217400.1	0	3454	0	2	2	0.105146	5' TTTTCCTCCAGTACTTTCTGC 3'		4.5	3	91.8752
							|| |||||| || |||||o|	GTTGCCCGCAATAACGGAGGT
							3' GCAATAACGGAGGTAATAAAAGATGATGGTCA 5'
							-----
Phvul.002G062400.1	4	859	0	1	1	0.0525732	5' CCTCTCGGCGTGTTCAGATCC 3'		4	2	61.2501
							| ||||o| ||||o||| |||	ACAACGAAAGGGCAGAGTCAC
							3' AAGGGCAGAGTCACACAGGTCAAGGACTGCTT 5'
							-----
Phvul.008G210900.1	1	435	0	3	3	0.157719	5' TATGAA-CAAGAAGGTGGAAGC 3'		3	2	61.2501
							| |||| |||||||| ||||||	GTCTGTCAAGACACTTCGTTC
							3' AAGACACTTCGTTCTTCCTCCTTCGAACTAGA 5'
							-----
Phvul.005G052700.1	4	382	0.03	1	0.5	0.0262866	5' ATTAAAAACAATC-GCACGG 3'		4.5	1	30.6251
							||| |||||||| ||| |o	ATTAATCTAAGGAATGTTTGT
							3' TAAGGAATGTTTGTTAGTCGTACTGTTGTCAG 5'
							-----
Phvul.005G052700.1	2	185	0	4	2	0.105146	5' TTGTAATGTTTGGAATATTATT 3'		3	3	91.8752
							o||||||o|||| ||||||| |	AGAAAGCAAGTGACATTATAA
							3' AAGTGACATTATAAACATTATAATTAGAGGTC 5'
							-----
Phvul.005G052700.1	2	184	0	3	1.5	0.0788597	5' TGTAATGTTTGGAATATTATT 3'		2.5	1	30.6251
							||||||o|||| ||||||| |	GAAAGCAAGTGACATTATAAA
							3' AGTGACATTATAAACATTATAATTAGAGGTCA 5'
							-----
Phvul.005G052700.1	2	180	0	2	1	0.0525732	5' ATGTTTGGAATATTATTGTCTG 3'		4.5	1	30.6251
							||o|||| ||||||| | ||oo	GCAAGTGACATTATAAACATT
							3' ACATTATAAACATTATAATTAGAGGTCACTTG 5'
							-----
Phvul.009G225300.1	2	541	0.01	2	2	0.105146	5' ATCATCAAGCTCTGCAATTTG 3'		3.5	2	61.2501
							||||||||o| | o|||o|||	AGTCGTCCTTTTAGTAGTTTG
							3' CTTTTAGTAGTTTGTGTTGTTGAACAGGTGGT 5'
							-----
Phvul.009G225300.1	4	175	0.01	1	1	0.0525732	5' TGGACCGGAATATTCAGACC 3'		4	1	30.6251
							||| |||||| |||||||	AACCGGCCAAAGACCGGCCTT
							3' AAAGACC-GGCCTTTTAAGTCTCATGAGGCTG 5'
							-----
Phvul.004G098300.1	3	1700	0	2	2	0.105146	5' TCCTGAACAACCGTGAAGGGC 3'		4.5	50	1531.25
							|| |o|| ||||o||| ||o|	CGTATATAAGAAGTATTTATT
							3' AAGAAGTATTTATTGGTACTCCCTGTGATGCG 5'
							-----
Phvul.007G157400.1	4	652	0	1	1	0.0525732	5' TTCGGGGTTTTCCTTCGTCGC 3'		4	1	30.6251
							| ||o|||||||||||oo o|	GGGAACGGACGACGCTCCAAA
							3' GACGACGCTCCAAAAGGAAGTGATGGCCGCCT 5'
							-----
Phvul.009G100500.1	4	1036	0	1	1	0.0525732	5' CCTTTGCG-GTGCTCACGACAG 3'		4	2	61.2501
							|||||||| ||o ||||o |||	AAATTACGTTGGAAACGCTCA
							3' GTTGGAAACGCTCATCAGTGTCGTCGATGTAG 5'
							-----
Phvul.007G145400.1	4	909	0	1	0.333333	0.0175244	5' CCGGTGCCCTGGGAATAGCGG 3'		4.5	4	122.5
							||o||| ||||o||||| o|	AAATGGTAGGACGCTACGTGA
							3' AGGACGCTACGTGACCTTTATCATCTAAATCC 5'
							-----
Phvul.007G145400.1	2	908	0	4	1.33333	0.0700976	5' CGGTGCCCTGGGAATAGCGGA 3'		3.5	4	122.5
							||o||| ||||o||||| o||	AATGGTAGGACGCTACGTGAC
							3' GGACGCTACGTGACCTTTATCATCTAAATCCA 5'
							-----
Phvul.007G145400.1	2	908	0	4	1.33333	0.0700976	5' CGGTGCCCTGGGAATAGCGGAT 3'		3.5	1	30.6251
							||o||| ||||o||||| o|||	AATGGTAGGACGCTACGTGAC
							3' GGACGCTACGTGACCTTTATCATCTAAATCCA 5'
							-----
Phvul.008G220600.1	2	857	0.01	2	2	0.105146	5' TTTCCTCCAAAT-CAAGCACGC 3'		4.5	1	30.6251
							||||| |||| | |||o||||	TTGCCACACCCAAAGGTGGTT
							3' ACCCAAAGGTGGTTAAAGTTTGTGCCTTGCCT 5'
							-----
Phvul.008G220600.1	2	705	0	5	5	0.262866	5' GCCACCGTGCGATTGTTTTT 3'		3.5	1	30.6251
							| ||||||o||||||| |oo	CCTGACGTTTAACGTGGCATG
							3' TTAAC-GTGGCATGCTAACACAGGTGCTTGTG 5'
							-----
Phvul.008G220600.1	2	705	0	5	5	0.262866	5' GCCACCGTGCGATTGTTTTTA 3'		3.5	14	428.751
							| ||||||o||||||| |oo|	CCTGACGTTTAACGTGGCATG
							3' TTAAC-GTGGCATGCTAACACAGGTGCTTGTG 5'
							-----
Phvul.003G194200.1	2	2886	0	3	3	0.157719	5' TTTCCTCCCTGACCAAATTGC 3'		3.5	5	153.125
							|||||| | |o|||||||||	GTGGTCGTATTCAAAGGAGTA
							3' ATTCAAAGGA-GTATTGGTTTAACTAACTGTA 5'
							-----
Phvul.003G194200.1	2	2658	0	3	3	0.157719	5' TCGTCCTCATAGCTTAGTCGC 3'		4	1	30.6251
							| ||||||||o||||o |||	GTCAAACGTCGCGAAGGAGTA
							3' GTCGCGAAGGAGTATTGAATTTGCGAGTGGGA 5'
							-----
Phvul.007G252600.1	1	958	0	2	2	0.105146	5' AAAGTGACAAATGTGTACGGC 3'		4	3	91.8752
							| ||o|| |||||||| |o||	TTACTGCTTAATGTCGCTTTT
							3' TTAATGTCGCTTTTTACACAAGTCGAGGACTT 5'
							-----
Phvul.008G119300.1	4	175	0	1	1	0.0525732	5' AAGTCACCGAAGATATTGCGA 3'		4	1	30.6251
							||o||||||||o| | ||||	TTGGGGTTTTTTTTAGTGGCT
							3' TTTTTTTAGTGGCTTTT-TCACGCCCGAAAGT 5'
							-----
Phvul.003G018200.1	4	2092	0	1	1	0.0525732	5' ACGAAGGAAAACCCCGAACTC 3'		4	1	30.6251
							| ||||o| ||||||o||| |	GAATATTTCTTTCCTTCTTAT
							3' TCTTTCCTTCTTATTGGGGTTTG-GTACGACA 5'
							-----
Phvul.003G018200.1	4	2092	0	1	1	0.0525732	5' ACGAAGGAAAACCCCGAACTCTGC 3'		4.5	1	30.6251
							| ||||o| ||||||o|||o |||	GAATATTTCTTTCCTTCTTAT
							3' TCTTTCCTTCTTATTGGGGTTTGGTACGACAA 5'
							-----
Phvul.010G081300.1	0	1235	0	5	5	0.262866	5' AAATTATAGAGCCACGTGCGT 3'		4.5	1	30.6251
							||||o|||o|o| |||| | |	TTGTGTTAGTGTTTAGTATTT
							3' AGTGTTTAGTATTTTGATGCAAG-ATGATTTG 5'
							-----
Phvul.002G159400.1	1	737	0	2	2	0.105146	5' CCAGCATTTTTGGTGAACTG 3'		4	1	30.6251
							||| |||| ||o||o| |||	GTGAGTATACTGGGTGTAATA
							3' ACTGGGT-GTAATAATCATTGGACTAGGAACG 5'
							-----
Phvul.004G142000.1	0	1941	0	3	3	0.157719	5' AGTGAGATGTTTTCCGATG 3'		3.5	1	30.6251
							||o|o||o|||||| |||	ATGTAAAAGTTACATTTTATA
							3' AGTTACATTTTATAAAAGG-TACGTCTATAGA 5'
							-----
Phvul.008G223700.1	2	2076	0.01	2	2	0.105146	5' TCACCGGAGCCAGACCTCACC 3'		4.5	2	61.2501
							|||||o|||| | | |||| |	CCTTGTCGTGAAGTGGTCTCG
							3' GTGAAGTGGTCTCG-TATCGAGTCGGTCCTAC 5'
							-----
Phvul.008G223700.1	2	2076	0	2	2	0.105146	5' CGACCGGAGCATCGCACTGCC 3'		4.5	2	61.2501
							| |||o|||||| || | |||	CCTTGTCGTGAAGTGGTCTCG
							3' TGAAG-TGGTCTCGTATCGAGTCGGTCCTACG 5'
							-----
Phvul.005G125100.1	2	1310	0.01	2	2	0.105146	5' ACAGAGGATACTTGAACCCGG 3'		4	1	30.6251
							||||| |||| o|||||| |o	AGAAAATGTGTCTGTCTCTAT
							3' TGTCTGTCT-CTATAGACTTGGTCTTTTGGGT 5'
							-----
Phvul.006G005200.1	1	1194	0	2	2	0.105146	5' AGACCCTATTGCAACTATGTC 3'		4.5	1	30.6251
							||| || ||| || |o|||||	AAGAGTTCTAAATCTAGGTAA
							3' TAAATCTAGG-TAAAGTAGGTACAGTTTTAGT 5'
							-----
Phvul.001G058800.1	0	592	0	3	3	0.157719	5' TCAGCCTCCTGCCGTTCCGTT 3'		4.5	3	91.8752
							|||o|||||| ||o||| o|	GTAGAAGGCCTAGTTGGAGGA
							3' GCCTAGTTGGAGGAGGGTAAGTAGAAGTGAAA 5'
							-----
Phvul.009G126200.1	0	1504	0	7	7	0.368012	5' TACAATAAGTTGCGAGCCAC 3'		4.5	1	30.6251
							|||| |||||||o | |||	AAGTGTGAGATATTGTTTTCA
							3' GATATTGTT-TTCAACGTCCCGTGGACAAACG 5'
							-----
Phvul.009G126200.1	0	1504	0	7	7	0.368012	5' TACAATAAGTTGCGAGCCACC 3'		4.5	68	2082.5
							|||| |||||||o | ||||	AAGTGTGAGATATTGTTTTCA
							3' GATATTGTT-TTCAACGTCCCGTGGACAAACG 5'
							-----
Phvul.009G126200.1	4	1503	0	1	1	0.0525732	5' ACAATAAGTTGCGAGCCACC 3'		3.5	2	61.2501
							|||| |||||||o | ||||	AGTGTGAGATATTGTTTTCAA
							3' ATATTGTT-TTCAACGTCCCGTGGACAAACGA 5'
							-----
Phvul.009G126200.1	4	1503	0.02	1	1	0.0525732	5' ACAATAAGTTGCGAGCCACCG 3'		4.5	60	1837.5
							|||| |||||||o | ||||	AGTGTGAGATATTGTTTTCAA
							3' ATATTGTT-TTCAACGTCCCGTGGACAAACGA 5'
							-----
Phvul.008G062100.1	4	1636	0	1	1	0.0525732	5' CATCCGTCCAGATCAAAGCT 3'		3	1	30.6251
							|||||o|| || |||||||o	AACTGGTACAGGTAGGTAGTT
							3' ACAGGTAGGTAGTTCAAGTTTCGGTACATACA 5'
							-----
Phvul.004G017500.1	4	1017	0	1	1	0.0525732	5' TGGCTATAACTTCTCCTGGGC 3'		4	20	612.501
							|o|||||| ||||| ||||o	CGACTTTTAACATCGATATAG
							3' TAACATCGATATAGAAGATGACCTTCACCTAG 5'
							-----
Phvul.011G088100.1	2	1461	0	2	2	0.105146	5' TCCTCCCTGACCAAATTGC 3'		3	1	30.6251
							|| |||||||||| ||| |	TCGTCAAGTGAAGCAGGGACT
							3' GTGAAGCAGGGACTGGTCTAA-GTTGGTGTCG 5'
							-----
Phvul.011G088100.1	2	1461	0	2	2	0.105146	5' TCCTCCCTGACCAAATTGCA 3'		3	2	61.2501
							|| |||||||||| ||| ||	TCGTCAAGTGAAGCAGGGACT
							3' GTGAAGCAGGGACTGGTCTAA-GTTGGTGTCG 5'
							-----
Phvul.011G088100.1	2	1461	0	2	2	0.105146	5' TCCTCCCTGACCAAATTGCAG 3'		3.5	22	673.751
							|| |||||||||| ||| ||o	TCGTCAAGTGAAGCAGGGACT
							3' GTGAAGCAGGGACTGGTCTAA-GTTGGTGTCG 5'
							-----
Phvul.011G088100.1	2	1461	0	2	2	0.105146	5' TCCTCCCTGACCAAATTGCAGA 3'		4.5	1	30.6251
							|| |||||||||| ||| ||o	TCGTCAAGTGAAGCAGGGACT
							3' GTGAAGCAGGGACTGGTCTAA-GTTGGTGTCG 5'
							-----
Phvul.002G172200.1	1	520	0	2	2	0.105146	5' CCATTACTTCCCTTGGAGC 3'		3.5	1	30.6251
							|||| ||| ||||o ||||	CAATTTAAGAAGGTACTGACG
							3' AGAAGGTACTGACGGGAGACTCGAAGTCGTAA 5'
							-----
Phvul.002G172200.1	1	520	0	2	2	0.105146	5' CCATTACTTCCCTTGGAGCA 3'		4.5	1	30.6251
							|||| ||| ||||o ||||	CAATTTAAGAAGGTACTGACG
							3' AGAAGGTACTGACGGGAGACTCGAAGTCGTAA 5'
							-----
Phvul.008G108400.1	4	1970	0	1	1	0.0525732	5' AACGTTGTCGGAATGGCCC 3'		3.5	1	30.6251
							| | ||||||||||o| ||	GTTCAAGGTGATCGGAACAGC
							3' GTGATCGGAACAGCCTTATCTGGGAAGTTCTA 5'
							-----
Phvul.002G268000.1	4	1632	0	1	1	0.0525732	5' CCCGCCCAATATTTAGAAGGC 3'		3.5	1	30.6251
							|||| || |||||||||| o|	TTTATACGAAGTGGGCCGGTA
							3' AAGTGGGCCGG-TATAAATCTTGTGAGAAGGA 5'
							-----
Phvul.002G268000.1	2	507	0.02	2	2	0.105146	5' TTCTTCTTCTTGACCTTAGCC 3'		4.5	1	30.6251
							|o||| |o|||o ||||| ||	CTAGAGAGGATAGGAACAGGA
							3' GGATAGGAACAGGAATAGGAATAGGAATAGGA 5'
							-----
Phvul.011G032900.1	2	872	0	2	2	0.105146	5' CGGACCATCTCCTGGAGGGCG 3'		4.5	8	245
							|o|||||||| ||o o||||	TTAATGGGTAACCTTGGTAGA
							3' GTAACCTTGGTAGAG-ACTGTCCGCCAATTAT 5'
							-----
Phvul.002G025900.1	0	399	0	3	3	0.157719	5' CTTATAGATATCGTCGGCA 3'		4.5	1	30.6251
							|||||||||| |||o |	ACGAACGGGGTAAATATCTAT
							3' GGGTAAATATCTATATCAGTATTATCTCTCAA 5'
							-----
Phvul.002G025900.1	0	399	0	3	3	0.157719	5' CTTATAGATATCGTCGGCAT 3'		4.5	1	30.6251
							|||||||||| |||o ||	ACGAACGGGGTAAATATCTAT
							3' GGGTAAATATCTATATCAGTATTATCTCTCAA 5'
							-----
Phvul.002G025900.1	0	399	0	3	3	0.157719	5' CTTATAGATATCGTCGGCATA 3'		4.5	35	1071.88
							|||||||||| |||o |||	ACGAACGGGGTAAATATCTAT
							3' GGGTAAATATCTATATCAGTATTATCTCTCAA 5'
							-----
Phvul.006G139200.1	4	671	0	1	1	0.0525732	5' GATTTCTATGTTTTCCGGCG 3'		4	3	91.8752
							| |||||||| |||||o |o	AGGGAAAGGAACAAAAGATAC
							3' GGAACAAAAGATACTAAAGGTGGTTGACAAAC 5'
							-----
Phvul.006G139200.1	0	548	0	3	3	0.157719	5' TTTTCCTCCAGTACTTTCTG 3'		3	1	30.6251
							|||||| |||||||| |||	AAAGATCCCGGTAAAGGAAGT
							3' CCGGTAAAGGAAGTCATGAACGACTACTTAAC 5'
							-----
Phvul.006G139200.1	0	548	0	3	3	0.157719	5' TTTTCCTCCAGTACTTTCTGC 3'		4	3	91.8752
							|||||| |||||||| |||	AAAGATCCCGGTAAAGGAAGT
							3' CCGGTAAAGGAAGTCATGAACGACTACTTAAC 5'
							-----
Phvul.001G181400.1	0	847	0	3	3	0.157719	5' TCTTCTTGACCTTAGCCCGCC 3'		4	1	30.6251
							| |||o|||| ||| |||o||	CACTCACAAGGAAAAGGACTG
							3' AAGGAAAAGGACTGTAATAGGGTGGAAAGTAT 5'
							-----
Phvul.008G247400.1	2	1602	0	2	2	0.105146	5' TGGTCAATGATCACGGAATTG 3'		4	2	61.2501
							|||| |||||||| | | |||	TTCCCCTAACTAACCATTACT
							3' ACTAACCA-TTACTAGTACATCAACTCCGATT 5'
							-----
Phvul.008G247400.1	4	1273	0	1	1	0.0525732	5' TTGCGAGCCACCGTGCGATT 3'		3.5	2	61.2501
							| || |||||||o||| |||	ACGTCCCAACAACCGGTCGGT
							3' AACAACCGGTCGGTGGTACG-TAAGTGGTTTT 5'
							-----
Phvul.008G247400.1	4	1273	0.02	1	1	0.0525732	5' TTGCGAGCCACCGTGCGATTG 3'		4.5	155	4746.88
							| || |||||||o||| |||	ACGTCCCAACAACCGGTCGGT
							3' AACAACCGGTCGGTGGTACG-TAAGTGGTTTT 5'
							-----
Phvul.008G247400.1	4	1020	0.02	1	1	0.0525732	5' GGCAATCCTCCATATCGAG 3'		4.5	1	30.6251
							o||||| |o|||| ||o|	AAGTGTTCGAGTCGTTATGGG
							3' CGAGTCGTTATGGGGTA-AGTTAACTGGTGTC 5'
							-----
Phvul.011G212300.1	2	544	0	3	3	0.157719	5' TATCTTCCGACGG-CTGGTAGC 3'		4.5	14	428.751
							| |||o||||||| || ||||	AGCGCTACCGGAGAGAGGGCT
							3' CCGGAGAGAGGGCTGCCAGAACATCAGCATCC 5'
							-----
Phvul.011G212300.1	2	544	0	3	3	0.157719	5' TATCTTCCGACGG-CTGGTAGCC 3'		4.5	1	30.6251
							| |||o||||||| || |||| |	AGCGCTACCGGAGAGAGGGCT
							3' CCGGAGAGAGGGCTGCCAGAACATCAGCATCC 5'
							-----
Phvul.005G060700.1	4	2216	0	1	1	0.0525732	5' TCCAACTCATCTGCCATGCTCA 3'		3.5	1	30.6251
							||||| ||||| |||||o| ||	GTTTTGGAAGTAGGTTCAGTA
							3' AAGTAGGTTCAGTAGTCGGTATG-GTCCCCTG 5'
							-----
Phvul.001G132100.1	2	436	0	2	2	0.105146	5' TAAGTTGCGA-GCCACCGTG 3'		3.5	6	183.75
							o||o||||o| |||||| ||	GTACAGTACGTGTTTAACGTT
							3' ACGTGTTTAACGTTTCGGTGGGACCTTCTTCC 5'
							-----
Phvul.001G132100.1	2	436	0.01	2	2	0.105146	5' TAAGTTGCGA-GCCACCGTGC 3'		4.5	4	122.5
							o||o||||o| |||||| ||	GTACAGTACGTGTTTAACGTT
							3' ACGTGTTTAACGTTTCGGTGGGACCTTCTTCC 5'
							-----
Phvul.004G034400.1	1	1685	0	4	4	0.210293	5' GCAACTTATTGTACCAACGAG 3'		4.5	4	122.5
							||| ||||| | |||||o||	AGAGTAAAGGAAGTTAAATAA
							3' AGGAAGTTAAATAAGA-GGTTGTTCAGACTTA 5'
							-----
Phvul.004G034400.1	4	1171	0	1	1	0.0525732	5' TAAGTGAGATGTTTTCCGATG 3'		3.5	1	30.6251
							|||o| |o|| |o||||||||	AATTTTCGTATATTTAGTTTA
							3' GTATATTTAGTTTA-AGAAGGCTACGTCGAAA 5'
							-----
Phvul.004G092500.1	2	1936	0	3	3	0.157719	5' GAATAAACGTTGTCGGAATGG 3'		3	1	30.6251
							||| |||| |o|||o||||||	AGGTTAGTTGTCTTTTTTGAA
							3' TTGTCTTTTTTGAAGCAGTCTTACCGGACCTT 5'
							-----
Phvul.004G092500.1	2	1936	0	3	3	0.157719	5' GAATAAACGTTGTCGGAATGGC 3'		3	3	91.8752
							||| |||| |o|||o|||||||	AGGTTAGTTGTCTTTTTTGAA
							3' TTGTCTTTTTTGAAGCAGTCTTACCGGACCTT 5'
							-----
Phvul.004G092500.1	2	1936	0	3	3	0.157719	5' GAATAAACGTTGTCGGAATGGCC 3'		3	1	30.6251
							||| |||| |o|||o||||||||	AGGTTAGTTGTCTTTTTTGAA
							3' TTGTCTTTTTTGAAGCAGTCTTACCGGACCTT 5'
							-----
Phvul.008G032400.1	4	1230	0	1	1	0.0525732	5' TCCAAACATTACAAATCGCC 3'		3	1	30.6251
							|||||||||| ||| || ||	CTGGGACGTTAAGGTTTGTAA
							3' GTTAAGGTTTGTAAAGTTAAG-GGAGAAAATG 5'
							-----
Phvul.010G094300.1	1	656	0	2	2	0.105146	5' CGAAATTATAGAGCCACGTG 3'		4	2	61.2501
							|o||||o| |o|o||| |||	ACATAGATGTAAGTTTTAGTT
							3' GTAAGTTTTAGT-TTTTGGTACACTCGTAACA 5'
							-----
Phvul.005G083800.1	4	757	0	1	1	0.0525732	5' TGGTGGAGCTTGTCCAGCCGGC 3'		3.5	2	61.2501
							|||o|||||| | || ||||||	CGACAGCAGGCACCGCCTCGA
							3' AGGCACCGCCTCGACCTGG-CGGCCGGCGGGA 5'
							-----
Phvul.002G057500.1	2	848	0	2	2	0.105146	5' CTTGAAGGAT-GGTTTCAGGGC 3'		4.5	2	61.2501
							|| |||||| ||||||||o|	TATTCACTACAAAAATTCCTA
							3' TACAAAAATTCCTATCCAAAGTCTCCGACCCT 5'
							-----
Phvul.002G057500.1	2	846	0	2	2	0.105146	5' TTGAAGGAT-GGTTTCAGGGCC 3'		3.5	3	91.8752
							|| |||||| ||||||||o| |	TTCACTACAAAAATTCCTATC
							3' CAAAAATTCCTATCCAAAGTCTCCGACCCTGT 5'
							-----
Phvul.007G263000.1	2	687	0	4	1.33333	0.0700976	5' CGGTGCCCTGGGAATAGCGGA 3'		4	4	122.5
							||o||| |||| ||||| o||	AATGGTAGGACGCTACGTGAC
							3' GGACGCTACGTGACCGTTATCATCTAAATCCA 5'
							-----
Phvul.007G263000.1	2	687	0	4	1.33333	0.0700976	5' CGGTGCCCTGGGAATAGCGGAT 3'		4	1	30.6251
							||o||| |||| ||||| o|||	AATGGTAGGACGCTACGTGAC
							3' GGACGCTACGTGACCGTTATCATCTAAATCCA 5'
							-----
Phvul.007G072000.1	1	2959	0	3	3	0.157719	5' ACAATCGCACGGTGGCTCGC 3'		4	4	122.5
							||||||o| | |ooo|||||	TTGAGGAAGAGATGTTAGTGG
							3' GAGATGTTAGTG-GACGTTGAGCGAAACGGAG 5'
							-----
Phvul.003G014200.1	1	2468	0	3	3	0.157719	5' TATTTGCTTCCACCTTCTTGT 3'		4	6	183.75
							o||||||||| ||o|||||	CGGCCAGAAATGTAAACGAAG
							3' AAATGTAAACGAAGTATGAGGAACAATACAAG 5'
							-----
Phvul.002G181400.1	1	960	0	2	2	0.105146	5' TATATAGTACTTTAACGTCT 3'		4.5	1	30.6251
							o|||o|o|||ooo|||o ||	TAGGTGTTGACGTATGTTATG
							3' TGACGTATGTTATGGGGTTGTCGAGAGGGCAT 5'
							-----
Phvul.002G181400.1	1	960	0	2	2	0.105146	5' TATATAGTACTTTAACGTCTC 3'		4.5	1	30.6251
							o|||o|o|||ooo|||o |||	TAGGTGTTGACGTATGTTATG
							3' TGACGTATGTTATGGGGTTGTCGAGAGGGCAT 5'
							-----
Phvul.001G050000.1	0	1795	0	2	2	0.105146	5' TAATTTTCTATATAGTACTTT 3'		3.5	1	30.6251
							|||o|| ||||||oo|||||	TGTAAAAAAAGGTTTAGAAAT
							3' AAGGTTTAGAA-ATATATTGTGAAAACTTATT 5'
							-----
Phvul.002G277200.1	4	1391	0	1	1	0.0525732	5' TATCACCCTCTTCACGTTTCT 3'		3	4	122.5
							| ||| ||||||||||||| |	ACGTGGGTTTAAGAGTAGGAG
							3' TTTAAGAGTAGGAGAAGTGCAAATACGACTAT 5'
							-----
Phvul.002G277200.1	4	1391	0	1	1	0.0525732	5' TATCACCCTCTTCACGTTTCTG 3'		3	1	30.6251
							| ||| ||||||||||||| ||	ACGTGGGTTTAAGAGTAGGAG
							3' TTTAAGAGTAGGAGAAGTGCAAATACGACTAT 5'
							-----
Phvul.004G094800.1	0	1852	0	3	3	0.157719	5' AAATCCAAGCACCTTCTCTTC 3'		4.5	3	91.8752
							||||| || |||| | ||o||	TAGCAGTTATGTTTAGTTTAG
							3' TATGTTTAGTTTAGTGGTATAGGAGAATGGTG 5'
							-----
Phvul.004G094800.1	0	1852	0	3	3	0.157719	5' AAATCCAAGCACCTTCTCTTCT 3'		4.5	1	30.6251
							||||| || |||| | ||o|||	TAGCAGTTATGTTTAGTTTAG
							3' TATGTTTAGTTTAGTGGTATAGGAGAATGGTG 5'
							-----
Phvul.007G181500.1	2	1968	0	7	7	0.368012	5' GAATTATTTAGATCATGCTGTA 3'		4	1	30.6251
							||| ||||| ||||o||||o|	TGAGTGGTATGATTATTAAAT
							3' TATGATTATTAAATGTAGTGCGACGTCGAGAG 5'
							-----
Phvul.007G181500.1	4	1032	0.01	1	1	0.0525732	5' TCACCC-TCTTCACGTTTCTGG 3'		4	5	153.125
							|||||| |||||||oo|o|o|	TAGTTACTGGAGTGGGAAGAA
							3' TGGAGTGGGAAGAAGTGTGAGGGCATTAAGGG 5'
							-----
Phvul.008G011600.1	2	1446	0	2	2	0.105146	5' CAAACTTATAGTTAAAGG-TGG 3'		3.5	1	30.6251
							|||||||o| ||||||| |||	CGTAGATATGACTTTGAATGT
							3' ATGACTTTGAATGTGAATTTCCTACCGGAGCT 5'
							-----
Phvul.004G120800.1	2	514	0	3	3	0.157719	5' TGAAGATAGTGTCCCGCCGGT 3'		3.5	2	61.2501
							|||| || ||||||| ||o||	TCAATCTTTTTTACTTTAACA
							3' TTTTACTT-TAACACAGGGAGGTCAATCGTGG 5'
							-----
Phvul.004G120800.1	2	514	0	3	3	0.157719	5' TGAAGATAGTGTCCCGCCGGTG 3'		4.5	1	30.6251
							|||| || ||||||| ||o||	TCAATCTTTTTTACTTTAACA
							3' TTTTACTT-TAACACAGGGAGGTCAATCGTGG 5'
							-----
Phvul.009G253500.1	2	2057	0	3	3	0.157719	5' ACCTTCCCAATGGTTATGCTC 3'		2	1	30.6251
							||||| |||||o|||||||o|	GACGTTGTATCTTGGAAGGTT
							3' ATCTTGGAA-GGTTATCAATACGGGTGTCGTG 5'
							-----
Phvul.009G253500.1	2	1720	0.01	3	3	0.157719	5' TGGAATTCACCTGGTGGAGCT 3'		4.5	1	30.6251
							| ||||o|||| |o||| o||	AAGTTGATTTCAACTTAGGTG
							3' TTTCAACTTAGGTGGTCTACCCTGACCTTCGA 5'
							-----
Phvul.010G149200.1	4	837	0	1	1	0.0525732	5' TTGAATAAGGTCGTTGCAGAG 3'		3.5	8	245
							|||||||o|| ||||||| |	CCAAAATGTCTCACTTATTTC
							3' GTCTCACTTATTTCATCAACGTC-CAAACATA 5'
							-----
Phvul.010G149200.1	4	837	0	1	1	0.0525732	5' TTGAATAAGGTCGTTGCAGAGT 3'		3.5	2	61.2501
							|||||||o|| ||||||| ||	CCAAAATGTCTCACTTATTTC
							3' GTCTCACTTATTTCATCAACGTC-CAAACATA 5'
							-----
Phvul.002G327500.1	2	1206	0	2	2	0.105146	5' CAACGGCATGGTCCTGAACA 3'		3.5	2	61.2501
							||| | ||o|||| ||||||	TATCTTCCGGAGTTTCGGTGC
							3' CGGAGTTTCGGTGCCAGAACTTGTATTTTTAG 5'
							-----
Phvul.002G327500.1	2	1206	0	2	2	0.105146	5' CAACGGCATGGTCCTGAACAA 3'		4.5	17	520.626
							||| | ||o|||| ||||||	TATCTTCCGGAGTTTCGGTGC
							3' CGGAGTTTCGGTGCCAGAACTTGTATTTTTAG 5'
							-----
Phvul.002G327500.1	4	983	0	1	1	0.0525732	5' CCGCCGGTCGTGGCATCACGC 3'		4.5	1	30.6251
							||o||o|| ||o ||||| ||	ACAAACACAAAGGTGGTCACC
							3' CAAAGGTGGTCACCATGGTAGT-CGGAGTCAG 5'
							-----
Phvul.004G174900.1	2	2045	0	2	2	0.105146	5' CTATTTTCTCGTTGGTACAAT 3'		3.5	3	91.8752
							|||o||||o| || o||||||	TGTGATGAAAGGATGAAAGGG
							3' AAAGGATGAAAGGG-AAGTATGTTATCTGTCT 5'
							-----
Phvul.004G174900.1	4	1169	0.01	1	1	0.0525732	5' CTTCCAGATCAGGTTCTTCCA 3'		3.5	1	30.6251
							|||||| |||o||| |||||	TCATTGTATATATAAGGTCAG
							3' TATATAAGGTC-AGTTCAAAAAGGTGTAAATC 5'
							-----
Phvul.011G006200.1	4	1589	0	1	1	0.0525732	5' TGTCGATCAACCGGATTTGGC 3'		4	12	367.501
							||o| || |||||o||||||	CATTTATTTGTACGGGTATTT
							3' TTGTACGGGTATTTGGCTTAAACCTTAGATTA 5'
							-----
Phvul.005G052900.1	4	812	0.03	1	0.5	0.0262866	5' ATTAAAAACAATC-GCACGG 3'		4.5	1	30.6251
							||| |||||||| ||| |o	ATTAATCTAAGGAATGTTTGT
							3' TAAGGAATGTTTGTTAGTCGTACTGTTGTCAG 5'
							-----
Phvul.005G052900.1	2	810	0.05	2	1	0.0525732	5' TAAAAACAATC-GCACGGTG 3'		4.5	5	153.125
							|| |||||||| ||| |ooo	TAATCTAAGGAATGTTTGTTA
							3' AGGAATGTTTGTTAGTCGTACTGTTGTCAGAA 5'
							-----
Phvul.005G052900.1	2	615	0	4	2	0.105146	5' TTGTAATGTTTGGAATATTATT 3'		3.5	3	91.8752
							o||||||o|||| ||o|||| |	AGAAAGCAAGTGACATTATAA
							3' AAGTGACATTATAAACATTGTAATTAGAGGTC 5'
							-----
Phvul.005G052900.1	2	614	0	3	1.5	0.0788597	5' TGTAATGTTTGGAATATTATT 3'		3	1	30.6251
							||||||o|||| ||o|||| |	GAAAGCAAGTGACATTATAAA
							3' AGTGACATTATAAACATTGTAATTAGAGGTCA 5'
							-----
Phvul.001G218200.1	0	3143	0	6	6	0.315439	5' CCACAGTTATCCC-CAACCTCA 3'		4.5	1	30.6251
							||||||o||||| || ||||	TTTTTAGAAACAGTGTCAGTA
							3' AAACAGTGTCAGTAGGGAGTGGGAGACGGGGT 5'
							-----
Phvul.001G218200.1	2	916	0.02	3	3	0.157719	5' TGCAAT-TATAGTTACGTGGGC 3'		4.5	3	91.8752
							|||||| |||| || |o|oo||	TCATCATACAACGTTATATAT
							3' ACAACGTTATATATAAACGTATTCGTGGTGTC 5'
							-----
Phvul.007G030400.1	4	1407	0	1	1	0.0525732	5' CAGAAACGTGAAGAGGGTGAT 3'		3.5	3	91.8752
							||o| || ||||o|||o||||	GTAGTTTCTAGCGTTTATGAC
							3' TAGCGTTTATG-ACTTTTCCTACTACTTCCCA 5'
							-----
Phvul.008G077900.1	2	716	0	3	3	0.157719	5' CTTCCAGAACAGCGCGACCAA 3'		4	2	61.2501
							| ||||o|||| |o||||||	GTGTGAACTCGGTAGGTTTTG
							3' CTCGGTAGGTTTTGTAGTGCTGGTAGACATTC 5'
							-----
Phvul.008G077900.1	4	139	0	1	1	0.0525732	5' ATAATACAAACGTCGCAGGAGA 3'		4.5	1	30.6251
							|o||o||||| |||o||oo||	TCGGCGTTGATTGTTGTGTTT
							3' TGATTGTTGTGTTTACAGTGTTTTCCATTGGA 5'
							-----
Phvul.001G046400.1	1	834	0	2	2	0.105146	5' CTCCCTGACCAAATTGCAGAG 3'		4.5	4	122.5
							||||| | ||||||o| |||	AAAAGACCCTTGAGGGTCAGG
							3' CCTTGAGGGTCAGGTTTAGC-TCTGGCAGCTT 5'
							-----
Phvul.001G046400.1	1	834	0	2	2	0.105146	5' CTCCCTGACCAAATTGCAGAGC 3'		4.5	1	30.6251
							||||| | ||||||o| ||| |	AAAAGACCCTTGAGGGTCAGG
							3' CCTTGAGGGTCAGGTTTAGC-TCTGGCAGCTT 5'
							-----
Phvul.008G057900.1	2	440	0	2	2	0.105146	5' TACCTCCCTGCCGTACACATT 3'		4	3	91.8752
							|| ||||||||| | ||| ||	TAGGGACTACGATAGAGGGAC
							3' TACGATAGAGGGACGG-ACGTGAAAACTCCCT 5'
							-----
Phvul.008G212500.1	4	1300	0	1	1	0.0525732	5' TCTGAAGAAAGAAACCTCGGC 3'		3	42	1286.25
							||o||||||||| ||| ||o|	TTGCTTAGGGAAGGCTTCTTT
							3' GGGAAGGCTTCTTTCTCTGGTGCTGACGCAGC 5'
							-----
Phvul.001G103400.1	2	1065	0	2	2	0.105146	5' CCTCAAGTCG-CCGAGGTTTCT 3'		4.5	2	61.2501
							|||||| | | ||o|| |||||	GGATAAACTTAGGAGTTAAAC
							3' CTTAGGAGTTAAACAGGTTCGAAAGAAGCGTA 5'
							-----
Phvul.006G215500.1	2	2736	0	2	2	0.105146	5' ACCTTCTTGTTCATAACACAT 3'		3.5	2	61.2501
							|||||||| ||| o|| ||||	CTCTTTTTACGTTGGAAGAAA
							3' ACGTTGGAAGAA-AAGGGTTCTGTAAAAAGGA 5'
							-----
Phvul.006G215500.1	2	1134	0.01	2	2	0.105146	5' TACCTTTTGACCGTCGCGG 3'		4.5	1	30.6251
							| ||||||o||||o o|oo	GTCTAAGGTTCTAGGAAAATT
							3' TTCTA-GGAAAATTGGCGATGTTGTGAAGGTA 5'
							-----
Phvul.002G321900.1	2	535	0	8	8	0.420585	5' CACGAAGAAGGTGCAGGCTAC 3'		4	1	30.6251
							|||||| |||||||oo |||	TGAAGTCAGGTTTTGCTTCTC
							3' GGTTTTGCTTC-TCCACGTTTTATGTTTACGT 5'
							-----
Phvul.005G180100.1	4	3893	0	1	1	0.0525732	5' TATAAGGTTGGTCGCGCTGTT 3'		3	3	91.8752
							||o|||||||||| |o ||||	AAAAACCGTTAATGTTCCAAC
							3' GTTAATGTTCCAACCAG-GTAACAAGACCGTA 5'
							-----
Phvul.003G285700.1	1	2455	0	3	3	0.157719	5' TTCCAGAACAGCGCGACCAAC 3'		4	1	30.6251
							|||||||||o| |o|||| |	GTCGTAACGAGTAGGTCTTGT
							3' CGAGTAGGTCTTGTTGAGTTGGT-GTGTTAAG 5'
							-----
Phvul.002G063200.1	2	4766	0	4	4	0.210293	5' TGATCACAAAGCAAAAATTCT 3'		2.5	1	30.6251
							|||||| |||o|||||||| |	CAAGACTAGAGTACTAGTTTT
							3' GAGTACTAGT-TTTTGTTTTTAATATAAATGT 5'
							-----
Phvul.002G063200.1	4	3418	0.05	1	1	0.0525732	5' CTTCACGTTTCTGGTTGGG 3'		4.5	1	30.6251
							|o|||||||||oo|| |	TACGATTAACAAAGGTGCAAA
							3' AACAAAGGTGCAAAGATTAAGACCTCGTGCCG 5'
							-----
Phvul.008G274800.1	4	373	0.01	1	1	0.0525732	5' CCTTATAGATATCGTCGGC 3'		4.5	3	91.8752
							|||||o|||| || |||	CTCATATATACTCAATATTTA
							3' ATACTCAATATTTATACCA-CCGTATATGTAT 5'
							-----
Phvul.008G274800.1	4	373	0	1	1	0.0525732	5' CCTTATAGATATCGTCGGCAT 3'		4.5	66	2021.25
							|||||o|||| || |||||	CTCATATATACTCAATATTTA
							3' ATACTCAATATTTATACCA-CCGTATATGTAT 5'
							-----
Phvul.008G274800.1	4	373	0	1	1	0.0525732	5' CCTTATAGATATCGTCGGCATA 3'		4.5	1	30.6251
							|||||o|||| || ||||||	CTCATATATACTCAATATTTA
							3' ATACTCAATATTTATACCA-CCGTATATGTAT 5'
							-----
Phvul.008G274800.1	2	371	0	2	2	0.105146	5' TTATAGATATCGTCGGCAT 3'		2.5	1	30.6251
							|||||o|||| || |||||	CATATATACTCAATATTTATA
							3' ACTCAATATTTATACCA-CCGTATATGTATGT 5'
							-----
Phvul.008G274800.1	2	371	0	2	2	0.105146	5' TTATAGATATCGTCGGCATA 3'		2.5	2	61.2501
							|||||o|||| || ||||||	CATATATACTCAATATTTATA
							3' ACTCAATATTTATACCA-CCGTATATGTATGT 5'
							-----
Phvul.008G274800.1	2	371	0	2	2	0.105146	5' TTATAGATATCGTCGGCATAC 3'		3.5	39	1194.38
							|||||o|||| || ||||||	CATATATACTCAATATTTATA
							3' ACTCAATATTTATACCA-CCGTATATGTATGT 5'
							-----
Phvul.008G274800.1	2	371	0	2	2	0.105146	5' TTATAGATATCGTCGGCATACT 3'		4.5	3	91.8752
							|||||o|||| || ||||||	CATATATACTCAATATTTATA
							3' ACTCAATATTTATACCA-CCGTATATGTATGT 5'
							-----
Phvul.008G274800.1	2	371	0	2	2	0.105146	5' TTATAGATATCGTCGGCATACTC 3'		4.5	1	30.6251
							|||||o|||| || |||||| |	CATATATACTCAATATTTATA
							3' ACTCAATATTTATACCA-CCGTATATGTATGT 5'
							-----
Phvul.008G274800.1	4	368	0	1	1	0.0525732	5' TAGATATCGTCGGCATACTC 3'		4.5	1	30.6251
							||o|||| || |||||| |	ATATACTCAATATTTATACCA
							3' CAATATTTATACCA-CCGTATATGTATGTGTG 5'
							-----
Phvul.002G288800.1	2	780	0	2	2	0.105146	5' GACCTTCGTGCGACAAGATC 3'		3	1	30.6251
							o||||||o|||o| ||o|||	ATTATTTTTTTTTGGAAGTAC
							3' TTTTTTGGAAGTACGTT-TTTTAGTCTCAAAA 5'
							-----
Phvul.010G085500.1	0	576	0	3	3	0.157719	5' TGAACTGTGTGATGCCGCAAGC 3'		4.5	1	30.6251
							| ||||||||| ||| o ||||	GAGGTTTTGTCAATTGACACA
							3' TGTCAATTGACACAC-ACGTTATTCGTAATAA 5'
							-----
Phvul.002G236400.1	2	517	0	2	2	0.105146	5' CTATTTGCTTCCACCTTCTTG 3'		3	4	122.5
							|||||| ||||| | ||||||	TCGAGAGAGTTGATAAAGGAA
							3' AGTTGATAAAGGAAGGAGAAAGAACAGCTATG 5'
							-----
Phvul.002G236400.1	2	517	0	2	2	0.105146	5' CTATTTGCTTCCACCTTCTTGT 3'		3	1	30.6251
							|||||| ||||| | |||||||	TCGAGAGAGTTGATAAAGGAA
							3' AGTTGATAAAGGAAGGAGAAAGAACAGCTATG 5'
							-----
Phvul.003G107900.1	2	1100	0	2	2	0.105146	5' CGTCATAGGAGCGGTTTCCAG 3'		4.5	1	30.6251
							|||| | ||||||| |o|||	ACCCTTTTTGCTGCAGCACCT
							3' TGCTGCAGCA-CCTCGCCCAGGGTGAGTCCTT 5'
							-----
Phvul.009G073600.1	0	423	0	4	4	0.210293	5' TGATCTGAGCGTCACTCCTCTG 3'		4.5	1	30.6251
							o|||| |||| |||||| |||	CAGGAGCAAGTGCTAGTCTCG
							3' AAGTGCTAGTCTCGAAGTGAGAAGAAGGGAAA 5'
							-----
Phvul.002G151700.1	2	3228	0	2	2	0.105146	5' TGTCGCTGGACCGGAATATTC 3'		4	5	153.125
							|||||||||||o||| |o |	TAAATGTAGGGTCAGCGACCT
							3' AGGGTCAGCGACCTGGTCTT-TGTGGTGTAAC 5'
							-----
Phvul.009G152300.1	4	1222	0	1	1	0.0525732	5' AGCCGTCGGAAGATATTTGG 3'		4	1	30.6251
							|||||| ||||||| | ||	AAACAATTTGAGTCGGCACCT
							3' TGAGTCGGCA-CCTTCTAAATACAACCAGTTA 5'
							-----
Phvul.009G152300.1	4	1222	0	1	1	0.0525732	5' AGCCGTCGGAAGATATTTGGT 3'		4	2	61.2501
							|||||| ||||||| | || |	AAACAATTTGAGTCGGCACCT
							3' TGAGTCGGCA-CCTTCTAAATACAACCAGTTA 5'
							-----
Phvul.002G214700.1	4	1616	0	1	1	0.0525732	5' GGACGATGACCTTGTTGCCGG 3'		2.5	1	30.6251
							oo|||||| ||||||||||o|	CTCTAGTGGCCGTTTGCTACG
							3' GCCGTTTGCTAC-GGAACAACGGTCACTTACT 5'
							-----
Phvul.002G214700.1	2	1615	0	3	3	0.157719	5' GGACGATGACCTTGTTGCCGG 3'		3.5	1	30.6251
							oo|||||| | ||||||||o|	TCTAGTGGCCGTTTGCTACGG
							3' GCCGTTTGCTACGG-AACAACGGTCACTTACT 5'
							-----
Phvul.002G214700.1	2	1615	0	3	3	0.157719	5' GACGATGACCTTGTTGCCGGT 3'		2	2	61.2501
							o|||||| ||||||||||o||	TCTAGTGGCCGTTTGCTACGG
							3' CCGTTTGCTAC-GGAACAACGGTCACTTACTC 5'
							-----
Phvul.002G214700.1	2	1613	0	3	3	0.157719	5' CGATGACCTTGTTGCCGGTGC 3'		2.5	12	367.501
							||||| ||||||||||o|||	TAGTGGCCGTTTGCTACGGAA
							3' GTTTGCTAC-GGAACAACGGTCACTTACTCTT 5'
							-----
Phvul.002G214700.1	4	1055	0.02	1	1	0.0525732	5' GAGCATTTGGAGGGAGATC 3'		4	1	30.6251
							||||||||o||| o |||	TCGACGTTGATCTCGTAAATC
							3' TGATCTCGTAAATCTCATCGTAGTTGTAAACG 5'
							-----
Phvul.007G036500.1	2	964	0.01	3	3	0.157719	5' TCTATGATCCGCCACTCCGGC 3'		4	1	30.6251
							|o||| |||o||||o||o||	AGGTCTTTGTACGGTACGAGG
							3' TGTACGGTACGAGGTGGTGGGGTCGTTCGACG 5'
							-----
Phvul.010G141300.1	1	2278	0	3	3	0.157719	5' CAAGCACCTTCTCTTCTTC 3'		3	1	30.6251
							||| ||| || ||||||||	ATCCTCTCGATGTTAGTGTAA
							3' CGATGTTAGTGTAAAAGAAGAAGTAAACGTTC 5'
							-----
Phvul.010G019800.1	1	567	0.01	2	2	0.105146	5' AAGGTATGCATGAAAGATGGC 3'		4	1	30.6251
							|||o||||||| ||| || o|	TTTCTCAGAGTTTCTATACGT
							3' GAGTTTCTATACGTAATTT-TAATGTATCGTT 5'
							-----
Phvul.005G023500.1	2	2064	0.01	3	3	0.157719	5' TGATCTGAGCGTCACTCCTCTG 3'		4.5	1	30.6251
							| ||||||||o|| || ||||	GTCAAAGTCAGAATAGACTCG
							3' TCAGAATAGACTCGTAGAAAG-AGACAGAAAC 5'
							-----
Phvul.009G092100.1	2	1025	0	2	2	0.105146	5' ATCATTGACCATCACGGGAGGC 3'		4.5	1	30.6251
							||||o| ||||| | ||||||	GAGTATACGTCATAGTGATGG
							3' GTCATAGTGA-TGGTATTAGCCTCCGTTGTCT 5'
							-----
Phvul.001G254800.1	4	1475	0	1	1	0.0525732	5' GTACTT-TCTGCATCTTCTCGC 3'		3.5	1	30.6251
							o||||| ||||||| |||| ||	TCTCTTTAGATATGAACAGAC
							3' AGATATGAACAGACGTAAAAGATCGTCTATTC 5'
							-----
Phvul.004G162100.1	2	628	0	2	2	0.105146	5' GGCGGCGA-GATGAATCGAA 3'		3	1	30.6251
							|o||o||| ||||||||||	ACTACCACTACTGCTGCTACT
							3' CTACTGCTGCTACTACTTAGCTAGCGTCACTT 5'
							-----
Phvul.005G039600.1	2	561	0.01	2	2	0.105146	5' AACGTTGTCGGAATGGCCC 3'		3.5	1	30.6251
							|||o|| | |||| |||||	TGTTCACTACTATTGTAAACC
							3' ACTATTGTAA-ACCCTTTCCGGGTAAAGATGT 5'
							-----
Phvul.007G062800.1	1	3283	0	4	4	0.210293	5' CAACGACCATTACTTTCGGC 3'		4.5	1	30.6251
							| | |||||||||oo||o |	AAGGAAAGCTTGATACTGGTA
							3' GCTTGATACTGGTAATGGGAGTGGACATCTGG 5'
							-----
Phvul.011G000200.1	2	1015	0	2	2	0.105146	5' CGTGCGATTGTTTTTAATTTT 3'		3	8	245
							| | ||||||o|||||||o||	GTCCGAGGGGACGAAGCTAAC
							3' GGACG-AAGCTAACGAAAATTAGAAGACAAAT 5'
							-----
Phvul.011G000200.1	2	1015	0	2	2	0.105146	5' CGTGCGATTGTTTTTAATTTTC 3'		3	2	61.2501
							| | ||||||o|||||||o|||	GTCCGAGGGGACGAAGCTAAC
							3' GGACG-AAGCTAACGAAAATTAGAAGACAAAT 5'
							-----
Phvul.008G053700.1	1	1391	0	3	3	0.157719	5' CGCTGCTTTAAGGG-AGATC 3'		4	1	30.6251
							|o|| |||o|||o| |||o|	AAGTGTGCTCTGTGAGGAAGT
							3' CTCTGTGAGGAAGTTCTCGTCTGGTGAGATAA 5'
							-----
Phvul.001G247200.1	2	767	0	3	3	0.157719	5' TATCCGTTGCTGCTGACGTTC 3'		3.5	3	91.8752
							|||||o|| ||||oo| ||||	ACACCTAAATTATAGGTAAAG
							3' AATTATAGGTAAAGACGGTTACAAGACGGTTA 5'
							-----
Phvul.001G247200.1	2	767	0	3	3	0.157719	5' TATCCGTTGCTGCTGACGTTCC 3'		4.5	2	61.2501
							|||||o|| ||||oo| ||||	ACACCTAAATTATAGGTAAAG
							3' AATTATAGGTAAAGACGGTTACAAGACGGTTA 5'
							-----
Phvul.011G190600.1	4	831	0	1	1	0.0525732	5' CTTCTCATCGGACTGGAACGG 3'		4.5	10	306.251
							|||||| | ||| ||o|||oo	TCGGGTAAACTAGAAGAGAAC
							3' ACTAGAAGAG-AACCTAACTTTGTTCGTCTGA 5'
							-----
Phvul.011G190600.1	4	831	0	1	1	0.0525732	5' CTTCTCATCGGACTGGAACGGG 3'		4.5	1	30.6251
							|||||| | ||| ||o|||oo|	TCGGGTAAACTAGAAGAGAAC
							3' ACTAGAAGAG-AACCTAACTTTGTTCGTCTGA 5'
							-----
Phvul.011G190600.1	1	829	0	3	3	0.157719	5' TCTCATCGGACTGGAACGGGC 3'		4.5	65	1990.63
							|||| | ||| ||o|||oo||	GGGTAAACTAGAAGAGAACCT
							3' TAGAAGAG-AACCTAACTTTGTTCGTCTGAAA 5'
							-----
Phvul.009G068100.1	4	984	0	1	1	0.0525732	5' ATCTGAAGAAAGAAACCTCGG 3'		3.5	2	61.2501
							||| |||| |||||| |||o|	CGGCGTTCTTTATAGTCTTCT
							3' TTTATAGTCTTC-TTCTTTTGAGTCCGAGTGT 5'
							-----
Phvul.005G016100.1	0	2718	0	2	2	0.105146	5' TTTTCCTTGTGCC-GGCAACG 3'		4.5	1	30.6251
							||||||o||| || |||| |	ATTACACCTGCAAAAGGGACA
							3' CTGCAAAAGGGACAAGGTCCGTAGGGATTATA 5'
							-----
Phvul.006G185100.1	0	1757	0	2	2	0.105146	5' ACTT-ATTGTACCAACGAGAA 3'		4	1	30.6251
							|||| |||| ||||| || ||	CTTGGCCAGGTGAAGTAACTT
							3' AGGTGAAGTAACTTGGTTTCTGTTCATTTTTC 5'
							-----
Phvul.006G141400.1	1	101	0	2	2	0.105146	5' TCTATGGCGATTTGTAATGTT 3'		4.5	33	1010.63
							o|||| || |o|||||| ||o	GAGAGTACAGTGGATAACGAT
							3' CAGTGGATAACGATGAACATT-CAGTCACACC 5'
							-----
Phvul.007G058400.1	2	2234	0	4	4	0.210293	5' TCTGGCTATAACTTCTCCT 3'		3	1	30.6251
							|||| |||o|| |||o|||	TGTCATAATAGAGACGGATGT
							3' ATAGAGACGGATGTT-AAGGGGAGAGATGAAG 5'
							-----
Phvul.006G008500.1	2	1587	0	2	2	0.105146	5' TCTCTCTATGGCGATTTGTA 3'		3.5	1	30.6251
							| ||||||||||o||| ||	AGGGAGAAGTTAAAGAGATAC
							3' AGTTAAAGAGATACCGTTAA-CACTTAAGAAC 5'
							-----
Phvul.006G008500.1	2	1587	0	2	2	0.105146	5' TCTCTCTATGGCGATTTGTAA 3'		3.5	2	61.2501
							| ||||||||||o||| || |	AGGGAGAAGTTAAAGAGATAC
							3' AGTTAAAGAGATACCGTTAA-CACTTAAGAAC 5'
							-----
Phvul.006G008500.1	2	1587	0	2	2	0.105146	5' TCTCTCTATGGCGATTTGTAAT 3'		4.5	3	91.8752
							| ||||||||||o||| |||	AGGGAGAAGTTAAAGAGATAC
							3' AGTTAAAGAGATACCGTTAACACTTAAGAACC 5'
							-----
Phvul.001G128500.1	2	722	0	3	3	0.157719	5' TGCACCGTCATTCGC-AGCACC 3'		4	7	214.375
							|| |||o||||||o| | ||||	GATATTGGTACACTTGGTAGT
							3' GTACACTTGGTAGTAAGTGGTGGTGGCTTCCT 5'
							-----
Phvul.003G281500.1	4	1686	0	1	1	0.0525732	5' TCTGGCAAGTCTATCCTTGGC 3'		3.5	2	61.2501
							o||||||||||| ||| oo||	GAGTTTATAAAGGACCGTTCA
							3' TAAAGGACCGTTCAGAGAGGTGTCGTCCCCCG 5'
							-----
Phvul.003G281500.1	4	1686	0.01	1	1	0.0525732	5' TCTGGCAAGTCTATCCTTGGCT 3'		4.5	1	30.6251
							o||||||||||| ||| oo||	GAGTTTATAAAGGACCGTTCA
							3' TAAAGGACCGTTCAGAGAGGTGTCGTCCCCCG 5'
							-----
Phvul.011G077800.1	4	220	0	1	1	0.0525732	5' ACTATCTTCACTCCATCCCCT 3'		3	1	30.6251
							||||o|o|||| || ||||||	AAAGGTAGTAGTGATGGGAGT
							3' GTAGTGATGGGAGTG-GGAAGGGGAAAGGTAA 5'
							-----
Phvul.011G064200.1	4	1570	0	1	1	0.0525732	5' CAGAGTTCGGGGTTTTCCTTC 3'		3.5	1	30.6251
							|| |||||o||o||o||| ||	TTGGGTAGTTCCGTTCAAGTC
							3' TTCCGT-TCAAGTCCTAAGAGGTAGTGGTAGA 5'
							-----
Phvul.011G064200.1	4	1569	0.01	1	1	0.0525732	5' AGAGTTCGGGGTTTTCCTTCG 3'		4	1	30.6251
							| |||||o||o||o||| ||o	TGGGTAGTTCCGTTCAAGTCC
							3' TCCGT-TCAAGTCCTAAGAGGTAGTGGTAGAA 5'
							-----
Phvul.007G123100.1	4	882	0	1	1	0.0525732	5' CGTAACTATAATTGCAGGGGC 3'		4.5	2	61.2501
							||o|||o|o|||||| | oo|	GGTTACGCGGGGCGTTGGTGT
							3' CGGGGCGTTGGTGTTAACGACATTGGTGTCCT 5'
							-----
Phvul.007G123100.1	4	882	0	1	1	0.0525732	5' CGTAACTATAATTGCAGGGGCC 3'		4.5	1	30.6251
							||o|||o|o|||||| | oo||	GGTTACGCGGGGCGTTGGTGT
							3' CGGGGCGTTGGTGTTAACGACATTGGTGTCCT 5'
							-----
Phvul.008G211400.1	1	773	0	2	2	0.105146	5' TTTCTGCCGCCAATTTTCAGA 3'		4.5	1	30.6251
							||| |o|| |||| ||| |||	GTTAGACAACAAAAACATGGG
							3' ACAAAAACATGG-GGTTTAAAATCTATCGAGG 5'
							-----
Phvul.007G242700.1	0	359	0	3	3	0.157719	5' TACCTTTTGACC-GTCGCGG 3'		4.5	1	30.6251
							|||||||||| | |o|o o|	CGTAGTAAAAGATGGAAAACT
							3' AAAGATGGAAAACTAGACGGTTTCAGAATCTC 5'
							-----
Phvul.005G168100.1	2	965	0	3	3	0.157719	5' AGGATTTCTA-TGTTTTCCGGC 3'		4	6	183.75
							|| |||o| | ||||||||o||	TCTGTCACTTTTCGTAAGGTT
							3' CTTTTCGTAAGGTTCACAAAAGGTCGCTTATA 5'
							-----
Phvul.005G168100.1	2	965	0	3	3	0.157719	5' AGGATTTCTA-TGTTTTCCGGCG 3'		4	1	30.6251
							|| |||o| | ||||||||o|||	TCTGTCACTTTTCGTAAGGTT
							3' CTTTTCGTAAGGTTCACAAAAGGTCGCTTATA 5'
							-----
Phvul.003G052100.1	0	590	0	3	3	0.157719	5' GTATAGTAGTTTCTCCCAC 3'		4	1	30.6251
							o||o||||||| || || |	TGAACTTTGCGTATGTCATCA
							3' TGCGTATGTCATCAA-GATGGAGACAGTGTTC 5'
							-----
Phvul.003G115100.1	0	683	0	4	4	0.210293	5' TACTTAAACAACTGGCCCATC 3'		4.5	3	91.8752
							| ||| ||||||| o||| ||	AAAGGTACGAAAAGAAGTTGT
							3' CGAAAAGAAGTTGTTGAGTGGG-AGAAGTTGG 5'
							-----
Phvul.001G029400.1	0	1438	0	2	2	0.105146	5' TATCTCAATGCGCATCAGAGC 3'		3.5	1	30.6251
							| |||||||| || |||||o|	TGGTTCCCTGTAAAGAGTTAC
							3' CTGTAAAGAGTTACTCG-AGTCTTGGGAGTAT 5'
							-----
Phvul.003G052700.1	3	717	0	2	2	0.105146	5' ACGCTCAGATCATCAAGCTCT 3'		4.5	2	61.2501
							||o|| |||||| |||| o|o	ATATGGGAGGTTGTGACTCTA
							3' AGGTTGTGACTCTAGT-GTTCTGGGTACAAGG 5'
							-----
Phvul.009G243000.1	4	724	0	1	1	0.0525732	5' AAATCGATGCTCGGACATGGC 3'		4	3	91.8752
							| ||||||o|||o| ||| ||	TAGTGTAGAACTATAGCTATG
							3' GAACTATAGCTATGAGTC-GTAACGAGTGTTA 5'
							-----
Phvul.007G042000.1	2	520	0	2	2	0.105146	5' TTTTTCTCAAGATGGAGCCCA 3'		3	1	30.6251
							||o|||||||||ooo|||| |	TGTATAGTTCTAAGAAGAGTT
							3' TTCTAAGAAGAGTTCTGTTTCGGATATAAGTT 5'
							-----
Phvul.002G295600.1	1	2216	0	2	2	0.105146	5' ATGGCGATTTGTAATGTTTGG 3'		4.5	7	214.375
							||||| ||o|||||oo|||	GGTGTGTACTGTACCGATAGA
							3' ACTGTACCGATAGACATTGTAAAGGTGGTAGA 5'
							-----
Phvul.009G068500.1	4	635	0	1	1	0.0525732	5' TTGGCCTTCTTCTTCTTGACC 3'		3	1	30.6251
							|||||||||||| ||||| |	CATCGTGGCGGAACCGGAAGA
							3' GCGGAACCGGAAGAAGTAGAACCAGAGGAGGA 5'
							-----
Phvul.007G162900.1	2	1117	0.01	6	6	0.315439	5' GCCTTCTTCTTCTTGACCTTA 3'		2.5	2	61.2501
							| |||||o||||||| |||||	AGAAGAACAGCTCGAAGAGGA
							3' AGCTC-GAAGAGGAAGAACCGGAATTGTGCGA 5'
							-----
Phvul.007G162900.1	4	1115	0	1	1	0.0525732	5' CTTCTTCTTCTTGACCTTAG 3'		2	1	30.6251
							|||||o||||||| |||||o	AAGAACAGCTCGAAGAGGAAG
							3' GCTCGAAGAGGAAGAACCGGAATTGTGCGACC 5'
							-----
Phvul.007G162900.1	2	1108	0	3	3	0.157719	5' TTCTTGACCTTAGCCCGCCGA 3'		4.5	1	30.6251
							|||||| |||||o| ||| |	GCTCGAAGAGGAAGAACCGGA
							3' GAGGAAGAACCGGAATTGTGCGACCCGGAGCC 5'
							-----
Phvul.011G090000.1	2	809	0	2	2	0.105146	5' ACACACGTTTGGCCTTCTTCT 3'		3.5	2	61.2501
							| ||||o||||| || |||||	CTAAAACTACGTCTGTGTAAA
							3' TACGTCTGTGTAAACCAGA-GAAGAACGAGAC 5'
							-----
Phvul.009G029000.1	0	1488	0	3	3	0.157719	5' TACATGGATTCACCGCTGA 3'		4.5	1	30.6251
							|| || ||||||| o|||	GTAAGAGATGTATATAACTAA
							3' ATGTATATAACTAAGTGTTGACATGATTGTAT 5'
							-----
Phvul.009G029000.1	0	1488	0	3	3	0.157719	5' TACATGGATTCACCGCTG-AC 3'		4.5	1	30.6251
							|| || ||||||| o||| ||	GTAAGAGATGTATATAACTAA
							3' ATGTATATAACTAAGTGTTGACATGATTGTAT 5'
							-----
Phvul.011G072400.1	4	1230	0	1	1	0.0525732	5' CCGGAGATGATGTCGGCTATT 3'		4	3	91.8752
							||o|||||o||| |o||o|oo	CAGGGAGGAAGGGTCTCTATT
							3' GAAGGGTCTCTATTACTGTCGGTGGATAGTTA 5'
							-----
Phvul.001G128400.1	0	984	0	3	3	0.157719	5' ATGACCTTGTTGCCGGTGCCC 3'		3.5	3	91.8752
							||||||o||||| | |||||	CGTCCAAGTCGTACTGGGACA
							3' GTCGTACTGGGACAACAACAACGGGTATAAGA 5'
							-----
Phvul.011G095600.1	4	229	0	1	1	0.0525732	5' CGCCGGTGCTGCGAATGACGG 3'		4	20	612.501
							|||||||| ||| ||||||	CGCCCGCTGTCGCGGCCACAA
							3' TGTCGCGGCCACAACGGCCACTGCCGCGACTT 5'
							-----
Phvul.005G034700.1	4	1074	0	1	1	0.0525732	5' TACTATTCCTTCAACGCTTTC 3'		3.5	2	61.2501
							| || ||||||||| |||o||	TGAACTGCTTCAAGAAAAGGA
							3' CTTCAAGAAAAGGAAGTT-CGAGAGGTGTCAT 5'
							-----
Phvul.003G240300.1	2	1346	0	2	2	0.105146	5' GTTCTAAACA-AACCTACGGG 3'		4.5	1	30.6251
							o ||o||||| |||||| |o|	TATGAGAGGAGTTAGGTTTGT
							3' GGAGTTAGGTTTGTGTTGGATTCTCAAACATC 5'
							-----
Phvul.003G240300.1	2	1343	0.01	5	5	0.262866	5' TCTAAACA-AACCTACGGGAT 3'		4	1	30.6251
							||o||||| |||||| |o| |	GAGAGGAGTTAGGTTTGTGTT
							3' GTTAGGTTTGTGTTGGATTCTCAAACATCCAA 5'
							-----
Phvul.003G240300.1	2	1343	0	5	5	0.262866	5' TCTAAACA-AACCTACGGGATT 3'		4	2	61.2501
							||o||||| |||||| |o| ||	GAGAGGAGTTAGGTTTGTGTT
							3' GTTAGGTTTGTGTTGGATTCTCAAACATCCAA 5'
							-----
Phvul.007G262700.1	2	490	0	4	1.33333	0.0700976	5' CGGTGCCCTGGGAATAGCGGA 3'		4	4	122.5
							||o||| |||| ||||| o||	AATGGTAGGACGCTACGTGAC
							3' GGACGCTACGTGACCGTTATCATCTAAATCCA 5'
							-----
Phvul.007G262700.1	2	490	0	4	1.33333	0.0700976	5' CGGTGCCCTGGGAATAGCGGAT 3'		4	1	30.6251
							||o||| |||| ||||| o|||	AATGGTAGGACGCTACGTGAC
							3' GGACGCTACGTGACCGTTATCATCTAAATCCA 5'
							-----
Phvul.006G206700.1	4	357	0	1	1	0.0525732	5' CGCAATATCTTCGGTGACTTC 3'		4	2	61.2501
							| |||||o||o|o||| |o||	CTTTTCAGATAAGGTTATGGA
							3' ATAAG-GTTATGGAGGTCACGGGAGTGACTCT 5'
							-----
Phvul.006G206700.1	4	357	0	1	1	0.0525732	5' CGCAATATCTTCGGTGACTTCA 3'		4	1	30.6251
							| |||||o||o|o||| |o|||	CTTTTCAGATAAGGTTATGGA
							3' ATAAG-GTTATGGAGGTCACGGGAGTGACTCT 5'
							-----
Phvul.006G099500.1	2	601	0	2	2	0.105146	5' TTGTTACAAAGGCGCCTTA 3'		4.5	1	30.6251
							o|o|||||||| |o|| |	TCTATTTTATTGATAATGTTT
							3' TATTGATAATGTTTC-GTGGCTTTGGTTATAT 5'
							-----
Phvul.006G099500.1	2	601	0	2	2	0.105146	5' TTGTTACAAAGGCGCCTTAAC 3'		4.5	1	30.6251
							o|o|||||||| |o|| |||	TCTATTTTATTGATAATGTTT
							3' TATTGATAATGTTTC-GTGGCTTTGGTTATAT 5'
							-----
Phvul.006G099500.1	1	271	0	5	5	0.262866	5' TTCTGGCAAGTCTATCCTTGGC 3'		4	2	61.2501
							||||o|||||| | ||||||o	CTGAAGCATGTAAGATCGTTC
							3' ATGTAAGATCGTTCAAAGAGGAACTCAAGTCG 5'
							-----
Phvul.002G036800.1	0	596	0	3	3	0.157719	5' GGATTTGGCCAGAGAAAACGA 3'		4.5	1	30.6251
							|| ||||o|| |||| || ||	CGCTGTTACTATCCAAACTGG
							3' CTATCC-AAACTGGACTCTATTCCTTGGTATA 5'
							-----
Phvul.008G023700.1	2	1226	0	3	3	0.157719	5' TGCGGATCTTGGCTGTACTGA 3'		4	3	91.8752
							|o|o||| |||||||o| |o|	GACACGTATTGATGTCTAAAA
							3' ATTGATGTCTAAAACCGACGT-ATTTCTCGGA 5'
							-----
Phvul.008G023700.1	2	1209	0	3	3	0.157719	5' TAAGGCGCCTTTGTAACAATAT 3'		4.5	1	30.6251
							|||o| |||||o ||||| o||	AAAACCGACGTATTTCTCGGA
							3' ACGTATTTCTCGGAAGGATTGTAGTAGTTAGT 5'
							-----
Phvul.008G023700.1	2	313	0.04	2	2	0.105146	5' TTATGAACAAGAAGGTGGAAG 3'		4.5	1	30.6251
							||||o||| ||||o ||||o	CTACATCAAGCCAATATTTGT
							3' AGCCAATATTTG-TCTTTATCCTTTCGGAAAG 5'
							-----
Phvul.002G030700.1	2	3180	0	2	2	0.105146	5' TCGGCTATTTTCTCGTTGGT 3'		3.5	3	91.8752
							||o||||o||o||||| | |	ATAGAAGAAGTAGTCGATGAA
							3' AAGTAGTCGATGAAGGAGCA-CGAAGGCGAAG 5'
							-----
Phvul.002G030700.1	2	3180	0	2	2	0.105146	5' TCGGCTATTTTCTCGTTGGTA 3'		4.5	47	1439.38
							||o||||o||o||||| | |	ATAGAAGAAGTAGTCGATGAA
							3' AAGTAGTCGATGAAGGAGCA-CGAAGGCGAAG 5'
							-----
Phvul.002G030700.1	2	3180	0	2	2	0.105146	5' TCGGCTATTTTCTCGTTGGTAC 3'		4.5	6	183.75
							||o||||o||o||||| | | |	ATAGAAGAAGTAGTCGATGAA
							3' AAGTAGTCGATGAAGGAGCA-CGAAGGCGAAG 5'
							-----
Phvul.001G185400.1	0	1176	0.01	6	6	0.315439	5' TATCACCCTCTTCACGTTTCT 3'		4.5	4	122.5
							|| |||| ||||| ||o|o|o	GGTGGTAAAGGTATGTGGAAG
							3' AGGTAT-GTGGAAGAAGAGCGAGGGTCTTGAT 5'
							-----
Phvul.001G056600.1	1	861	0	2	2	0.105146	5' CTGGACGGAATTCTAAACTTA 3'		3	3	91.8752
							|||||||||||| ||| |||	ACTAAGATTCCCACCTGCCTT
							3' TTCCCACCTGCCTTAAG-TTTAAATTGACGTC 5'
							-----
Phvul.003G154800.1	2	1622	0	2	2	0.105146	5' TTTGCTTCCACCTTCTTGTTC 3'		2.5	1	30.6251
							||o|| ||||||||||| |||	GTTCCCTCAAAAAGCGTAGGT
							3' CAAAAAGCGTAGGTGGAAGAAGAAGTGGAGAA 5'
							-----
Phvul.003G063000.1	0	509	0	3	3	0.157719	5' CTTATAGATATCGTCGGCA 3'		4.5	1	30.6251
							||||o|| ||| ||| ||	CCATACTTGTAAGAATGTCAT
							3' GTAAGAATGTC-ATATCAGGGGTCTCCTACTA 5'
							-----
Phvul.011G010600.1	4	1331	0	1	1	0.0525732	5' AATAAGGTCGTTGCAGAGTTC 3'		3.5	5	153.125
							||| | ||||o||||| ||||	TGGGTGAATCATTACTGCAGC
							3' ATCATTACTGCAGCGACGTCCCAAGGGTCAGT 5'
							-----
Phvul.008G251800.1	4	1517	0.01	1	1	0.0525732	5' TGAAGAAGCCTCGGAAGCAAG 3'		3.5	1	30.6251
							||||||| ||||oo| ||||o	CAAGAAAACGTTACTTCTTGG
							3' CGTTACTTCTT-GGAGTTTGCGTTTGCAACAG 5'
							-----
Phvul.009G262800.1	0	429	0.03	4	4	0.210293	5' CCTTCTTCTTCTTGACCTTA 3'		4.5	1	30.6251
							|||||||||||o| |||	GAAGAAGAAGAAGAAGAAGAA
							3' AAGAAGAAGAAGAAGAGCAAGAACAAAAACAA 5'
							-----
Phvul.009G262800.1	0	429	0	4	4	0.210293	5' CCTTCTTCTTCTTGACCTTAG 3'		4.5	7	214.375
							|||||||||||o| ||| |	GAAGAAGAAGAAGAAGAAGAA
							3' AAGAAGAAGAAGAAGAGCAAGAA-CAAAAACA 5'
							-----
Phvul.009G262800.1	2	428	0.01	3	3	0.157719	5' CTTCTTCTTCTTGACCTTAG 3'		3.5	1	30.6251
							|||||||||||o| ||| |	AAGAAGAAGAAGAAGAAGAAG
							3' AGAAGAAGAAGAAGAGCAAGAA-CAAAAACAA 5'
							-----
Phvul.005G154400.1	2	396	0	5	5	0.262866	5' CTTAAAACCTGGATCAAGCGA 3'		4	2	61.2501
							||| ||||||||| ||| ||	TGTAGGACGTGTGAATTTGGA
							3' GTGTGAA-TTTGGACCTCCTTCACTAACGAAG 5'
							-----
Phvul.008G001800.1	1	1029	0	3	3	0.157719	5' TTTTCTGAAAATTGGCGGCAG 3'		3.5	1	30.6251
							|||||| |||||||o |o||o	TGGGCAAAACCAAAAGAATTT
							3' AACCAAAAGAATTTTAACTTCTGTTGTAAAAC 5'
							-----
Phvul.011G002200.1	2	292	0.02	2	2	0.105146	5' CTTCTTCTTCTTGACCTTAG 3'		3.5	1	30.6251
							||o|||||o||o|||| o|o	AGGAAGAGGAAGAGGAAGAGG
							3' GGAAGAGGAAGAGGAGCTGGTGTTGGCGGAGG 5'
							-----
Phvul.011G002200.1	4	288	0.03	1	1	0.0525732	5' TTCTTCTTGACCTTAGCCCGC 3'		4	2	61.2501
							||||o||o|||| o|o|| ||	AGAGGAAGAGGAAGAGGAGCT
							3' GAGGAAGAGGAGCTGGTGTTGG-CGGAGGAGT 5'
							-----
Phvul.011G002200.1	0	287	0	5	5	0.262866	5' TCTTCTTGACCTTAGCCCGCC 3'		4	1	30.6251
							|||o||o|||| o|o|| |||	GAGGAAGAGGAAGAGGAGCTG
							3' AGGAAGAGGAGCTGGTGTTGG-CGGAGGAGTG 5'
							-----
Phvul.003G098900.1	4	364	0	1	1	0.0525732	5' CGGAGCTTTGTTCGAAGAGC 3'		3.5	2	61.2501
							|o|||| ||||||||| | |	TTTACTTGTACGGTCTCGAAC
							3' TACGGTCTCG-AACAAGCTTGTAGTGAGTTGC 5'
							-----
Phvul.003G098900.1	4	364	0	1	1	0.0525732	5' CGGAGCTTTGTTCGAAGAGCA 3'		3.5	3	91.8752
							|o|||| ||||||||| | ||	TTTACTTGTACGGTCTCGAAC
							3' TACGGTCTCG-AACAAGCTTGTAGTGAGTTGC 5'
							-----
Phvul.003G098900.1	4	364	0	1	1	0.0525732	5' CGGAGCTTTGTTCGAAGAGCAG 3'		4.5	1	30.6251
							|o|||| ||||||||| | ||	TTTACTTGTACGGTCTCGAAC
							3' TACGGTCTCG-AACAAGCTTGTAGTGAGTTGC 5'
							-----
Phvul.008G258400.1	1	1613	0	2	2	0.105146	5' CCACCTTTAACTATAAGTTTG 3'		3.5	1	30.6251
							|||||| ||||o|| |||||	AGTCCTCGATCGGTGGACATT
							3' GATCGGTGGACATTGGTAGTCAAAGTATGAGG 5'
							-----
Phvul.003G134100.1	2	1385	0	2	2	0.105146	5' ATAGTACTTTAACGTCTCTC 3'		4.5	1	30.6251
							|||o| |||| |||| |||	TGATTCATGTCTTATTAGAAA
							3' GTCTTATTA-GAAACTGCATTGAGATCCTCGA 5'
							-----
Phvul.003G134100.1	2	1385	0	2	2	0.105146	5' ATAGTACTTTAACGTCTCTCT 3'		4.5	37	1133.13
							|||o| |||| |||| ||||	TGATTCATGTCTTATTAGAAA
							3' GTCTTATTA-GAAACTGCATTGAGATCCTCGA 5'
							-----
Phvul.003G134100.1	2	1385	0	2	2	0.105146	5' ATAGTACTTTAACGTCTCTCTA 3'		4.5	4	122.5
							|||o| |||| |||| |||||	TGATTCATGTCTTATTAGAAA
							3' GTCTTATTA-GAAACTGCATTGAGATCCTCGA 5'
							-----
Phvul.006G087900.1	4	1975	0	1	1	0.0525732	5' CGGCATCACACAGTTCACCAA 3'		3.5	2	61.2501
							|o| |||| | ||||||||||	GGGCGCGTTGAGGTCTAGTCT
							3' TGAGGTC-TAGTCTATCAAGTGGTTCTACCGA 5'
							-----
Phvul.001G169000.1	2	1900	0.03	2	2	0.105146	5' CTCAGA-TCATCAAGCTCTGCA 3'		4.5	2	61.2501
							||||o| ||||| |||||||	AGTAAAACAGGAGTTTGAGTA
							3' CAGGAGTTTGAGTAGACGGAGACGTTCGACCA 5'
							-----
Phvul.001G169000.1	4	114	0	1	1	0.0525732	5' ACCGTGCGATTGTTTTTAATT 3'		4.5	3	91.8752
							|||| || ||||||||| | o	TGGAAGTGGAAATGGCCGGTA
							3' GAAATGGC-CGGTAACAAAAAGTCGCACACAG 5'
							-----
Phvul.002G106100.1	4	511	0	1	1	0.0525732	5' TCGCCGCCGGAGATGATGT 3'		4	4	122.5
							|||| |||o| ||||| o|	CAAGTCCATCAAGCGTCGGTC
							3' ATCAAGCGTCGGTC-CTACTCTAGTTTCTCGC 5'
							-----
Phvul.002G106100.1	4	511	0.01	1	1	0.0525732	5' TCGCCGCCGGAGATGATGTC 3'		4	4	122.5
							|||| |||o| ||||| o||	CAAGTCCATCAAGCGTCGGTC
							3' ATCAAGCGTCGGTC-CTACTCTAGTTTCTCGC 5'
							-----
Phvul.002G106100.1	4	511	0	1	1	0.0525732	5' TCGCCGCCGGAGATGATGTCG 3'		4.5	133	4073.13
							|||| |||o| ||||| o||o	CAAGTCCATCAAGCGTCGGTC
							3' ATCAAGCGTCGGTC-CTACTCTAGTTTCTCGC 5'
							-----
Phvul.002G327300.1	4	277	0.04	1	1	0.0525732	5' CCGTAGGTTTGTTTAGAAC 3'		4.5	3	91.8752
							| |||||||| || |o| |	GAACTCCTTTAGACATCCAAA
							3' TTTAGACATCCAAAGAA-TTTCGACGCCGCGT 5'
							-----
Phvul.002G327300.1	4	277	0.01	1	1	0.0525732	5' CCGTAGGTTTGTTTAGAACT 3'		4.5	5	153.125
							| |||||||| || |o| ||	GAACTCCTTTAGACATCCAAA
							3' TTTAGACATCCAAAGAA-TTTCGACGCCGCGT 5'
							-----
Phvul.002G327300.1	4	277	0.01	1	1	0.0525732	5' CCGTAGGTTTGTTTAGAACTG 3'		4.5	14	428.751
							| |||||||| || |o| |||	GAACTCCTTTAGACATCCAAA
							3' TTTAGACATCCAAAGAA-TTTCGACGCCGCGT 5'
							-----
Phvul.002G327300.1	4	277	0	1	1	0.0525732	5' CCGTAGGTTTGTTTAGAACTGC 3'		4.5	8	245
							| |||||||| || |o| ||||	GAACTCCTTTAGACATCCAAA
							3' TTTAGACATCCAAAGAA-TTTCGACGCCGCGT 5'
							-----
Phvul.002G327300.1	4	277	0	1	1	0.0525732	5' CCGTAGGTTTGTTTAGAACTGCG 3'		4.5	9	275.626
							| |||||||| || |o| |||||	GAACTCCTTTAGACATCCAAA
							3' TTTAGACATCCAAAGAA-TTTCGACGCCGCGT 5'
							-----
Phvul.001G203900.1	0	440	0	3	3	0.157719	5' ACCTTATTCAAGCTCTGCC 3'		1.5	1	30.6251
							||||o| ||||||||||||	ATCTACCTGTGTTGGAGTAGT
							3' GTGTTGGAGT-AGTTCGAGACGGTGACTAACA 5'
							-----
Phvul.001G169900.1	2	2577	0	2	2	0.105146	5' ATCACCCTCTTCACGTTTCTG 3'		2.5	1	30.6251
							||| ||||||||||||||o|	AAGAAAGAGGAAAGTCGGAGA
							3' AGGAAAGTCGGAGAAGTGCAAAGGCTCGAAGG 5'
							-----
Phvul.001G169900.1	2	2508	0.02	3	3	0.157719	5' TATATAGTACTTTAACGTCT 3'		4	1	30.6251
							o| |||o|||||o||| ||o	AGAAGATTAAAGTCTATTATG
							3' TAAAGTCTATTATGAAGTTGAAGGAGTCAAAA 5'
							-----
Phvul.001G169900.1	2	2508	0	3	3	0.157719	5' TATATAGTACTTTAACGTCTC 3'		4.5	1	30.6251
							o| |||o|||||o||| || |	AGAAGATTAAAGTCTATTATG
							3' TAAAGTCTATTATGAAGTTGAAG-GAGTCAAA 5'
							-----
Phvul.001G169900.1	4	2504	0.01	1	1	0.0525732	5' TAGTACTTTAACGTCTCTCT 3'		4	1	30.6251
							||o|||||o||| || |||	GATTAAAGTCTATTATGAAGT
							3' GTCTATTATGAAGTTGAAG-GAGTCAAAAAGG 5'
							-----
Phvul.005G114700.1	0	499	0	3	3	0.157719	5' CATACTGGACGATGACCTTGT 3'		4	1	30.6251
							| ||| ||||||oo| |||||	TAAAACTTTGGTGATGTCCTG
							3' TGGTG-ATGTCCTGCTGTTAGAACACGGTTTC 5'
							-----
Phvul.002G144800.1	4	288	0	1	1	0.0525732	5' CCCTGGGAATAGCGGATACGG 3'		4	4	122.5
							|||||| | ||| ||||| ||	TGGTGGAGTACGGGACCGTGA
							3' GTACGGGACCGTGATCACCTAT-CCAACTTTT 5'
							-----
Phvul.002G034400.1	1	738	0	4	4	0.210293	5' CTATAACTTCTCCTGGGCCTC 3'		4.5	5	153.125
							| ||| ||o|||| ||| |||	TTATGTGTACAGTTATAGAGG
							3' TACAGTTATAGAGGAGGCCCCCGAGGACCTCG 5'
							-----
Phvul.009G227100.1	2	1099	0	2	2	0.105146	5' CGGGACACTATCTTCA-CTCCA 3'		3.5	4	122.5
							|||||||o|| |||| |||||	TACTCGGTTATACCCTGTGGT
							3' TTATACCCTGTGGTAAAAGTTGAGGTATGGGT 5'
							-----
Phvul.003G163500.1	4	684	0.01	1	1	0.0525732	5' TTGCGAGCCACCGTGCGATT 3'		4	2	61.2501
							||o|| ||||||o ||o||o	GGTTTAGGGTTAATGCCCGGT
							3' GGTTAATGCCCGGTGGTTCGTTAGGGAAAATC 5'
							-----
Phvul.008G156300.1	2	495	0	5	5	0.262866	5' TATTTGGTGATCGCTTCGGCA 3'		4	39	1194.38
							|||||||o|| |||o||||	AAATTCGTCAACTAAACCATT
							3' TCAACTAAACCATTATCGAGGCCGACTTCAGT 5'
							-----
Phvul.007G270100.1	4	423	0.01	1	1	0.0525732	5' CCAAGATCCGCATATGTATG 3'		3.5	1	30.6251
							||||||| ||||| |o |||	TTACCACGGTCAGGTTCTAGC
							3' GTCAGGTTCTA-GCGTACATCTACAGTAGTGG 5'
							-----
Phvul.007G270100.1	4	423	0	1	1	0.0525732	5' CCAAGATCCGCATATGTATGA 3'		4.5	6	183.75
							||||||| ||||| |o |||	TTACCACGGTCAGGTTCTAGC
							3' GTCAGGTTCTA-GCGTACATCTACAGTAGTGG 5'
							-----
Phvul.006G176100.1	1	890	0	4	4	0.210293	5' ATTTCTATG-TTTTCCGGCGTA 3'		4.5	9	275.626
							||||| ||| ||||| | |o||	TTCATGACCCTAAAGTTACAA
							3' CCCTAAAGTTACAAAAAGACAGTATTAAAAAT 5'
							-----
Phvul.001G047600.1	4	1059	0	1	1	0.0525732	5' TTTCGTCGTCCCGCTGAGTGC 3'		4.5	1	30.6251
							|||| | |||||o| ||| ||	ACGGAACGGTTAAAGAAACAG
							3' GGTTAAAGAAACAGGGTGCCTC-CGACTTAGT 5'
							-----
Phvul.001G047600.1	2	1018	0	2	2	0.105146	5' AATAAGTTGCGAGCCACCG 3'		3.5	16	490.001
							|||| |||o|||o| |||o	TCAGGAACACATTATACAATG
							3' CACATTATACAATGCTTG-TGGTACTTCTCGT 5'
							-----
Phvul.001G047600.1	2	1018	0	2	2	0.105146	5' AATAAGTTGCGAGCCACCGT 3'		3.5	8	245
							|||| |||o|||o| |||o|	TCAGGAACACATTATACAATG
							3' CACATTATACAATGCTTG-TGGTACTTCTCGT 5'
							-----
Phvul.001G047600.1	2	1018	0	2	2	0.105146	5' AATAAGTTGCGAGCCACCGTG 3'		3.5	658	20151.3
							|||| |||o|||o| |||o||	TCAGGAACACATTATACAATG
							3' CACATTATACAATGCTTG-TGGTACTTCTCGT 5'
							-----
Phvul.001G047600.1	2	1018	0	2	2	0.105146	5' AATAAGTTGCGAGCCACCGTGC 3'		4.5	25	765.626
							|||| |||o|||o| |||o||	TCAGGAACACATTATACAATG
							3' CACATTATACAATGCTTG-TGGTACTTCTCGT 5'
							-----
Phvul.003G244800.1	1	862	0	2	2	0.105146	5' TCCTGCAAGCCGCTGTAGCGC 3'		4.5	2	61.2501
							o||| |||||| | |o|||o|	GAGAGGTTTTTGGGAGGTTCG
							3' TTTTGGGAGGTTCGGAG-CGTCGTGAAAGGGT 5'
							-----
Phvul.011G016400.1	2	802	0	2	2	0.105146	5' CGTTTGGCCTTC-TTCTTCTTG 3'		3.5	2	61.2501
							||o||||| ||| ||||||||	GGCGCCAGAAGGCGAACCGTA
							3' GAAGGCGAACCGTAAGTAAGAAGAAACGGAAC 5'
							-----
Phvul.011G016400.1	2	802	0	2	2	0.105146	5' CGTTTGGCCTTC-TTCTTCTTGACC 3'		4.5	1	30.6251
							||o||||| ||| |||||||| ||	GGCGCCAGAAGGCGAACCGTA
							3' GAAGGCGAACCGTAAGTAAGAAGAAACGGAAC 5'
							-----
Phvul.007G041200.1	4	833	0	1	1	0.0525732	5' AATTTGGTCAGGGAGGAAATC 3'		3	1	30.6251
							||o||||||| |o|| |||||	GTGTCCTGGACTTGAACCAGT
							3' GGACTTGAACCAGTACTTC-TTTAGAATATAT 5'
							-----
Phvul.006G187400.1	4	1977	0	1	1	0.0525732	5' CCCCGGAAGGTTCCATCGCGG 3'		4.5	3	91.8752
							|| |||||||||||| || o	GTCAATAGTGCAGGACCTTCC
							3' GTGCAGGACCTTCCAAGGTAACGATCCTTAGT 5'
							-----
Phvul.002G006900.1	1	1163	0	3	3	0.157719	5' TGTAACAGGAAGAAACTCGGC 3'		3.5	2	61.2501
							o||||||||||o||| |o||	GTGTGTAGGAAGCATTGTCCT
							3' GGAAGCATTGTCCTTTTTTTTGTCGTTTACAT 5'
							-----
Phvul.003G134600.1	0	298	0	4	4	0.210293	5' AATAGCCGACATCATCTCC 3'		4	1	30.6251
							|||||| ||| || ||| |	AAGTCTAATCCTTATCGTCTG
							3' ATCCTTATCGTCTGAAG-AGATGTAGTCGTGG 5'
							-----
Phvul.003G134600.1	0	298	0	4	4	0.210293	5' AATAGCCGACATCATCTCCG 3'		4.5	2	61.2501
							|||||| ||| || ||| |o	AAGTCTAATCCTTATCGTCTG
							3' ATCCTTATCGTCTGAAG-AGATGTAGTCGTGG 5'
							-----
Phvul.005G030200.1	0	821	0	2	2	0.105146	5' TCA-TTCCATTACTTCCCTTGGA 3'		4	1	30.6251
							||| ||||| |||||||| |||	ACGAAGGAGTAGTCAAGGTTA
							3' AGTAGTCAAGGTTATGAAGGGTACCGTAAAGC 5'
							-----
Phvul.005G030200.1	4	818	0	1	1	0.0525732	5' TTCCATTACTTCCCTTGGAGC 3'		4.5	3	91.8752
							||||| |||||||| ||| o	AAGGAGTAGTCAAGGTTATGA
							3' AGTCAAGGTTATGAAGGGTACCGTAAAGCGTC 5'
							-----
Phvul.003G177500.1	4	1452	0	1	1	0.0525732	5' CACGTTTGGATTAGAGGCC 3'		3	1	30.6251
							|||||||||||| | |||	TAGTAGAAGGAGTGCAAACCT
							3' AGGAGTGCAAACCTAAACAACGGTTGGACTGC 5'
							-----
Phvul.003G177500.1	4	1452	0	1	1	0.0525732	5' CACGTTTGGATTAGAGGCCGT 3'		4.5	1	30.6251
							|||||||||||| | |||o	TAGTAGAAGGAGTGCAAACCT
							3' AGGAGTGCAAACCTAAACAACGGTTGGACTGC 5'
							-----
Phvul.009G019900.1	4	669	0.01	1	1	0.0525732	5' TTTCGATTCATCTCGCCGC 3'		4	10	306.251
							o|o|| ||||||| || ||	ATCATTAGTTAGAGGCGAAGT
							3' GTTAGAGGCGAAGTAGACCG-CGGTGGACTCG 5'
							-----
Phvul.009G019900.1	4	669	0.02	1	1	0.0525732	5' TTTCGATTCATCTCGCCGCC 3'		4	4	122.5
							o|o|| ||||||| || |||	ATCATTAGTTAGAGGCGAAGT
							3' GTTAGAGGCGAAGTAGACCG-CGGTGGACTCG 5'
							-----
Phvul.009G019900.1	4	669	0	1	1	0.0525732	5' TTTCGATTCATCTCGCCGCCG 3'		4.5	81	2480.63
							o|o|| ||||||| || |||o	ATCATTAGTTAGAGGCGAAGT
							3' GTTAGAGGCGAAGTAGACCG-CGGTGGACTCG 5'
							-----
Phvul.009G019900.1	0	668	0	5	5	0.262866	5' TTCGATTCATCTCGCCGCC 3'		3.5	7	214.375
							|o|| ||||||| || |||	TCATTAGTTAGAGGCGAAGTA
							3' TTAGAGGCGAAGTAGACCG-CGGTGGACTCGG 5'
							-----
Phvul.009G019900.1	4	667	0.01	1	1	0.0525732	5' TCGATTCATCTCGCCGCCG 3'		4	1	30.6251
							o|| ||||||| || |||o	CATTAGTTAGAGGCGAAGTAG
							3' TAGAGGCGAAGTAGACCG-CGGTGGACTCGGT 5'
							-----
Phvul.007G204800.1	1	2654	0	2	2	0.105146	5' TCTGGCTATAACTTCTCCT 3'		3.5	1	30.6251
							o| |||||||| | |||||	ACACCACCATAGGTCCGATAT
							3' CATAGGTCCGATATTAATGAGGAACGTTCATC 5'
							-----
Phvul.007G204800.1	1	2654	0	2	2	0.105146	5' TCTGGCTATAACTTCTCCTGG 3'		4.5	10	306.251
							o| |||||||| | ||||| |	ACACCACCATAGGTCCGATAT
							3' CATAGGTCCGATATTAATGAGGAACGTTCATC 5'
							-----
Phvul.005G143800.1	4	2662	0.05	1	1	0.0525732	5' GGCCTTCTTCTTCTTGACC 3'		4.5	1	30.6251
							o||o|||||o| ||| ||	CTTCCTAGTAGGTGGGAGAAG
							3' GTAGGTGGGAGAAGGAAAAC-GGTTTAGTGCT 5'
							-----
Phvul.005G143800.1	0	2651	0	3	3	0.157719	5' TTTTGCCGAAGCGATCACC 3'		4	1	30.6251
							|||||||o|| | |o |||	GTGGGAGAAGGAAAACGGTTT
							3' AAGGAAAACGGTTTAG-TGCTGGATGTTGTAG 5'
							-----
