# Supplementary material for: Small RNAs Derived from the T-DNA of Agrobacterium rhizogenes in Hairy Roots of Phaseolus vulgaris
Source: Front Plant Sci. 2017 Feb 1;8:96. doi: 10.3389/fpls.2017.00096 (PMC5285386; doi:10.3389/fpls.2017.00096)
Supplement: Supplementary file 7 [file Table7.XLSX]

## Sheet: Hoja1
Supplementary Table 7. Identification of P. vulgaris targets from PAREsnip analysis. Common bean homologs in Arabidopsis were used for annotation of targets through GoMapMan.
Transcript (P. vulgaris)	Arabidopsis homolog	Description
Phvul.008G057900.1	AT1G01470.1	LEA14 (LATE EMBRYOGENESIS ABUNDANT 14)
Phvul.008G062100.1	AT1G01650.1	aspartic-type endopeptidase/ peptidase
Phvul.011G190600.1	AT1G02090.2	FUS5 (FUSCA 5)# MAP kinase kinase
Phvul.003G177500.1	AT1G03280.1	transcription initiation factor IIE (TFIIE) alpha subunit family protein / general transcription factor TFIIE family protein
Phvul.008G214600.1	AT1G04990.1	zinc finger (CCCH-type) family protein
Phvul.008G211400.1	AT1G05060.1	unknown protein
Phvul.005G114700.1	AT1G05205.1	unknown protein
Phvul.011G064200.1	AT1G07630.1	PLL5# catalytic/ protein serine/threonine phosphatase
Phvul.011G088100.1	AT1G08190.1	vacuolar assembly protein; putative (VPS41)
Phvul.005G016100.1	AT1G08840.2	emb2411 (embryo defective 2411)# ATP binding / ATP-dependent DNA helicase/ DNA binding
Phvul.006G215500.1	AT1G11050.1	protein kinase family protein
Phvul.006G194100.1	AT1G11330.1	S-locus lectin protein kinase family protein
Phvul.002G151700.1	AT1G12430.2	ARK3 (ARMADILLO REPEAT KINESIN 3)# ATP binding / binding / microtubule motor
Phvul.001G254800.1	AT1G12990.1	glycosyl transferase family 17 protein
Phvul.003G014200.1	AT1G14710.1	hydroxyproline-rich glycoprotein family protein
Phvul.005G180100.1	AT1G15750.1	TPL (TOPLESS)# protein binding / protein homodimerization/ transcription repressor
Phvul.003G154800.1	AT1G16030.1	Hsp70b (heat shock protein 70B)# ATP binding
Phvul.003G063000.1	AT1G17100.1	SOUL heme-binding family protein
Phvul.005G060700.1	AT1G17140.1	tropomyosin-related
Phvul.010G141300.1	AT1G17720.1	ATB BETA# nucleotide binding / protein phosphatase type 2A regulator
Phvul.004G094800.1	AT1G18740.1	unknown protein
Phvul.009G225300.1	AT1G19180.1	JAZ1 (JASMONATE-ZIM-DOMAIN PROTEIN 1)# protein binding
Phvul.007G123100.1	AT1G19800.1	TGD1 (TRIGALACTOSYLDIACYLGLYCEROL 1)# lipid transporter
Phvul.009G029000.1	AT1G22170.1	phosphoglycerate/bisphosphoglycerate mutase family protein
Phvul.003G052700.1	AT1G23850.1	unknown protein
Phvul.003G071100.1	AT1G27100.1	unknown protein
Phvul.002G173200.1	AT1G27340.1	F-box family protein
Phvul.006G185100.1	AT1G28240.1	unknown protein
Phvul.002G321900.1	AT1G29990.1	PDF6 (PREFOLDIN 6)# unfolded protein binding
Phvul.005G061500.1	AT1G32370.2	TOM2B (TOBAMOVIRUS MULTIPLICATION 2B)
Phvul.003G285700.1	AT1G32640.1	MYC2# DNA binding / transcription activator/ transcription factor
Phvul.006G139200.1	AT1G33240.1	AT-GTL1 (GT2-LIKE 1)# DNA binding / transcription factor
Phvul.002G277200.1	AT1G34320.1	unknown protein
Phvul.009G126200.1	AT1G44130.1	nucellin protein; putative
Phvul.001G025600.1	AT1G47230.1	cyclin; putative
Phvul.002G327500.1	AT1G48630.1	RACK1B_AT (RECEPTOR FOR ACTIVATED C KINASE 1 B)# nucleotide binding
Phvul.011G031100.1	AT1G50200.1	ALATS (ALANYL-TRNA SYNTHETASE)# ATP binding / alanine-tRNA ligase/ ligase; forming aminoacyl-tRNA and related compounds / nucleic acid binding / nucleotide binding
Phvul.002G034400.1	AT1G51510.1	Y14# RNA binding / protein binding
Phvul.010G149200.1	AT1G52280.1	AtRABG3d (Arabidopsis Rab GTPase homolog G3d)# GTP binding
Phvul.001G056600.1	AT1G55300.1	TAF7 (TBP-ASSOCIATED FACTOR 7)# general RNA polymerase II transcription factor
Phvul.003G052100.1	AT1G60230.1	radical SAM domain-containing protein
Phvul.011G032900.1	AT1G60670.2	unknown protein
Phvul.002G219000.1	AT1G61690.1	phosphoinositide binding
Phvul.002G288800.1	AT1G63460.1	glutathione peroxidase; putative
Phvul.002G289700.1	AT1G63640.1	kinesin motor protein-related
Phvul.002G030700.1	AT1G63810.1	function unknown
Phvul.007G204800.1	AT1G64260.1	zinc finger protein-related
Phvul.011G016400.1	AT1G64860.1	SIGA (SIGMA FACTOR A)# DNA binding / DNA-directed RNA polymerase/ sigma factor/ transcription factor
Phvul.010G094300.1	AT1G65032.1	unknown protein
Phvul.002G172200.1	AT1G67320.2	DNA primase; large subunit family
Phvul.007G030400.1	AT1G68410.1	protein phosphatase 2C-related / PP2C-related
Phvul.002G159400.1	AT1G69230.1	SP1L2 (SPIRAL1-LIKE2)
Phvul.011G002200.1	AT1G72160.1	SEC14 cytosolic factor family protein / phosphoglyceride transfer family protein
Phvul.009G262800.1	AT1G72490.1	unknown protein
Phvul.001G103400.1	AT1G73100.1	SUVH3 (SU(VAR)3-9 HOMOLOG 3)# histone methyltransferase
Phvul.004G142000.1	AT1G73220.1	AtOCT1 (Arabidopsis thaliana ORGANIC CATION/CARNITINE TRANSPORTER1)# carbohydrate transmembrane transporter/ carnitine transporter/ transporter
Phvul.008G108400.1	AT1G74170.1	AtRLP13 (Receptor Like Protein 13)# protein binding
Phvul.009G019900.1	AT1G76070.1	unknown protein
Phvul.009G020300.1	AT1G76100.1	PETE1 (PLASTOCYANIN 1)# copper ion binding / electron carrier
Phvul.009G122900.1	AT1G77670.1	aminotransferase class I and II family protein
Phvul.007G036500.1	AT2G01290.1	ribose-5-phosphate isomerase
Phvul.003G018200.1	AT2G01730.1	ATCPSF73-II (cleavage and polyadenylation specificity factor 73 kDa subunit-II)# catalytic/ protein binding
Phvul.009G133600.1	AT2G02850.1	ARPN (PLANTACYANIN)# copper ion binding / electron carrier
Phvul.008G251800.1	AT2G03340.1	WRKY3# transcription factor
Phvul.002G214700.1	AT2G14170.1	ALDH6B2# 3-chloroallyl aldehyde dehydrogenase/ methylmalonate-semialdehyde dehydrogenase (acylating)/ oxidoreductase
Phvul.007G042000.1	AT2G14910.1	unknown protein
Phvul.009G002200.1	AT2G16570.1	ATASE1 (GLN PHOSPHORIBOSYL PYROPHOSPHATE AMIDOTRANSFERASE 1)# amidophosphoribosyltransferase
Phvul.002G166100.1	AT2G18193.1	AAA-type ATPase family protein
Phvul.009G068100.1	AT2G19130.1	unknown protein
Phvul.007G156100.1	AT2G20190.1	CLASP (CLIP-ASSOCIATED PROTEIN)# binding
Phvul.011G033900.1	AT2G21060.1	ATGRP2B (GLYCINE-RICH PROTEIN 2B)# DNA binding / nucleic acid binding / zinc ion binding
Phvul.002G260700.1	AT2G22430.1	ATHB6# DNA binding / protein binding / sequence-specific DNA binding / transcription activator/ transcription factor
Phvul.004G078900.1	AT2G23620.1	MES1 (METHYL ESTERASE 1)# hydrolase; acting on ester bonds / methyl indole-3-acetate esterase/ methyl jasmonate esterase/ methyl salicylate esterase
Phvul.001G041400.1	AT2G25060.1	plastocyanin-like domain-containing protein
Phvul.005G168100.1	AT2G25737.1	unknown protein
Phvul.005G125100.1	AT2G27600.1	SKD1 (SUPPRESSOR OF K+ TRANSPORT GROWTH DEFECT1)# ATP binding / nucleoside-triphosphatase/ nucleotide binding
Phvul.007G145400.1	AT2G30050.1	transducin family protein / WD-40 repeat family protein
Phvul.007G263000.1	AT2G30050.1	transducin family protein / WD-40 repeat family protein
Phvul.008G247400.1	AT2G30490.1	C4H (CINNAMATE-4-HYDROXYLASE)# trans-cinnamate 4-monooxygenase
Phvul.008G001800.1	AT2G31680.1	AtRABA5d (Arabidopsis Rab GTPase homolog A5d)# GTP binding
Phvul.002G324700.1	AT2G32730.1	26S proteasome regulatory subunit; putative
Phvul.007G221800.1	AT2G33170.1	leucine-rich repeat transmembrane protein kinase; putative
Phvul.008G212500.1	AT2G33580.1	protein kinase family protein / peptidoglycan-binding LysM domain-containing protein
Phvul.003G281500.1	AT2G33730.1	DEAD box RNA helicase; putative
Phvul.001G185400.1	AT2G36570.1	leucine-rich repeat transmembrane protein kinase; putative
Phvul.007G157400.1	AT2G37550.1	AGD7# ARF GTPase activator/ DNA binding / zinc ion binding
Phvul.008G230600.1	AT2G39770.1	CYT1 (CYTOKINESIS DEFECTIVE 1)# mannose-1-phosphate guanylyltransferase/ nucleotidyltransferase
Phvul.008G223700.1	AT2G40120.1	protein kinase family protein
Phvul.007G252400.1	AT2G41740.1	VLN2 (VILLIN 2)# actin binding
Phvul.007G252600.1	AT2G41760.1	unknown protein
Phvul.006G176100.1	AT2G42610.1	LSH10 (LIGHT SENSITIVE HYPOCOTYLS 10)
Phvul.005G039600.1	AT2G44420.1	protein N-terminal asparagine amidohydrolase family protein
Phvul.002G062400.1	AT2G45140.1	PVA12 (PLANT VAP HOMOLOG 12)# structural molecule
Phvul.010G085500.1	AT2G45440.1	DHDPS2 (DIHYDRODIPICOLINATE SYNTHASE)# catalytic/ dihydrodipicolinate synthase/ lyase
Phvul.010G114500.1	AT2G46500.1	phosphatidylinositol 3- and 4-kinase family protein / ubiquitin family protein
Phvul.007G217400.1	AT2G47500.1	ATP binding / microtubule motor
Phvul.007G262700.1	AT3G01340.1	protein transport protein SEC13 family protein / WD-40 repeat family protein
Phvul.004G017500.1	AT3G01470.1	ATHB-1 (ARABIDOPSIS THALIANA HOMEOBOX 1)# DNA binding / protein homodimerization/ sequence-specific DNA binding / transcription activator/ transcription factor
Phvul.006G008500.1	AT3G01680.1	unknown protein
Phvul.008G023700.1	AT3G02360.1	6-phosphogluconate dehydrogenase family protein
Phvul.008G053700.1	AT3G02750.1	protein phosphatase 2C family protein / PP2C family protein
Phvul.006G121700.1	AT3G06480.1	DEAD box RNA helicase; putative
Phvul.006G005200.1	AT3G07650.1	COL9 (CONSTANS-LIKE 9)# transcription factor/ zinc ion binding
Phvul.008G077900.1	AT3G08590.1	2;3-biphosphoglycerate-independent phosphoglycerate mutase; putative / phosphoglyceromutase; putative
Phvul.007G162900.1	AT3G09630.1	60S ribosomal protein L4/L1 (RPL4A)
Phvul.011G072400.1	AT3G09690.1	hydrolase; alpha/beta fold family protein
Phvul.001G181400.1	AT3G09920.1	PIP5K9 (PHOSPHATIDYL INOSITOL MONOPHOSPHATE 5 KINASE)# 1-phosphatidylinositol-4-phosphate 5-kinase/ ATP binding / phosphatidylinositol phosphate kinase
Phvul.008G011600.1	AT3G12580.1	HSP70 (heat shock protein 70)# ATP binding
Phvul.011G212300.1	AT3G12630.1	zinc finger (AN1-like) family protein
Phvul.002G131000.1	AT3G14460.1	disease resistance protein (NBS-LRR class); putative
Phvul.002G129900.1	AT3G14470.1	disease resistance protein (NBS-LRR class); putative
Phvul.002G130300.1	AT3G14470.1	disease resistance protein (NBS-LRR class); putative
Phvul.011G000200.1	AT3G14690.1	CYP72A15# electron carrier/ heme binding / iron ion binding / monooxygenase/ oxygen binding
Phvul.005G083800.1	AT3G15470.1	WD-40 repeat family protein
Phvul.003G107900.1	AT3G16770.1	ATEBP (ETHYLENE-RESPONSIVE ELEMENT BINDING PROTEIN)# DNA binding / protein binding / transcription activator/ transcription factor
Phvul.002G327300.1	AT3G18165.1	MOS4 (Modifier of snc1;4)
Phvul.011G046100.1	AT3G18820.1	ATRAB7B (ARABIDOPSIS RAB GTPASE HOMOLOG G3F)# GTP binding
Phvul.007G041200.1	AT3G19500.1	ethylene-responsive protein -related
Phvul.007G057400.1	AT3G22430.1	unknown protein
Phvul.007G058400.1	AT3G22550.1	senescence-associated protein-related
Phvul.004G162100.1	AT3G24500.1	MBF1C (MULTIPROTEIN BRIDGING FACTOR 1C)# DNA binding / transcription coactivator/ transcription factor
Phvul.004G034400.1	AT3G29320.1	glucan phosphorylase; putative
Phvul.008G032400.1	AT3G29635.1	transferase family protein
Phvul.011G086500.1	AT3G44890.1	RPL9 (RIBOSOMAL PROTEIN L9)# structural constituent of ribosome
Phvul.002G051100.1	AT3G47370.1	40S ribosomal protein S20 (RPS20B)
Phvul.003G194200.1	AT3G47890.1	ubiquitin thiolesterase/ zinc ion binding
Phvul.006G187400.1	AT3G48560.1	CSR1 (CHLORSULFURON/IMIDAZOLINONE RESISTANT 1)# acetolactate synthase/ pyruvate decarboxylase
Phvul.003G255500.1	AT3G50910.1	unknown protein
Phvul.002G112900.1	AT3G51390.1	zinc finger (DHHC type) family protein
Phvul.007G270100.1	AT3G52560.1	UEV1D-4 (UBIQUITIN E2 VARIANT 1D-4)# protein binding / ubiquitin-protein ligase
Phvul.007G233400.1	AT3G56720.2	unknown protein
Phvul.006G203800.1	AT3G57150.1	NAP57 (Arabidopsis thaliana homologue of NAP57)# pseudouridine synthase
Phvul.001G128500.1	AT3G57270.1	BG1 (BETA-1;3-GLUCANASE 1)# catalytic/ cation binding / hydrolase; hydrolyzing O-glycosyl compounds
Phvul.005G154400.1	AT3G59540.1	60S ribosomal protein L38 (RPL38B)
Phvul.009G178000.1	AT3G62270.1	anion exchange family protein
Phvul.001G203900.1	AT3G62910.1	APG3 (ALBINO AND PALE GREEN)# translation release factor/ translation release factor; codon specific
Phvul.011G010600.1	AT3G63470.1	scpl40 (serine carboxypeptidase-like 40)# serine-type carboxypeptidase
Phvul.001G218200.1	AT4G01810.1	protein transport protein-related
Phvul.006G128400.1	AT4G05390.1	ATRFNR1 (ROOT FNR 1)# FAD binding / NADP or NADPH binding / electron carrier/ ferredoxin-NADP+ reductase/ oxidoreductase
Phvul.009G025700.1	AT4G08500.1	MEKK1 (MAP KINASE KINASE KINASE 1)# DNA binding / MAP kinase kinase kinase/ kinase/ kinase binding / protein binding
Phvul.009G073600.1	AT4G10810.1	unknown protein
Phvul.001G169900.1	AT4G11420.1	EIF3A (EUKARYOTIC TRANSLATION INITIATION FACTOR 3A)# translation initiation factor
Phvul.010G131900.1	AT4G12010.1	disease resistance protein (TIR-NBS-LRR class); putative
Phvul.010G081300.1	AT4G12110.1	SMO1-1 (STEROL-4ALPHA-METHYL OXIDASE 1-1)# 4;4-dimethyl-9beta;19-cyclopropylsterol-4alpha-methyl oxidase/ C-4 methylsterol oxidase/ catalytic
Phvul.005G023500.1	AT4G12290.1	amine oxidase/ copper ion binding / quinone binding
Phvul.007G279900.1	AT4G14570.1	acylaminoacyl-peptidase-related
Phvul.008G210900.1	AT4G15420.1	PRLI-interacting factor K
Phvul.009G253500.1	AT4G16143.1	IMPA-2 (IMPORTIN ALPHA ISOFORM 2)# binding / protein transporter
Phvul.003G115100.1	AT4G16210.1	ECHIA (ENOYL-COA HYDRATASE/ISOMERASE A)# catalytic
Phvul.002G006900.1	AT4G17800.1	DNA-binding protein-related
Phvul.002G236400.1	AT4G18100.1	60S ribosomal protein L32 (RPL32A)
Phvul.001G046400.1	AT4G19810.1	glycosyl hydrolase family 18 protein
Phvul.002G295600.1	AT4G23740.1	leucine-rich repeat transmembrane protein kinase; putative
Phvul.001G082100.1	AT4G24140.1	hydrolase; alpha/beta fold family protein
Phvul.009G068500.1	AT4G24210.1	SLY1 (SLEEPY1)
Phvul.004G174900.1	AT4G26300.1	emb1027 (embryo defective 1027)# ATP binding / aminoacyl-tRNA ligase/ arginine-tRNA ligase/ nucleotide binding
Phvul.006G050300.1	AT4G26690.1	SHV3 (SHAVEN 3)# glycerophosphodiester phosphodiesterase/ kinase
Phvul.002G307700.1	AT4G29350.1	PFN2 (PROFILIN 2)# actin binding / protein binding
Phvul.003G134100.1	AT4G29810.1	ATMKK2 (ARABIDOPSIS THALIANA MAP KINASE KINASE 2)# MAP kinase kinase/ kinase
Phvul.009G100500.1	AT4G31410.1	unknown protein
Phvul.001G058800.1	AT4G31420.1	zinc finger (C2H2 type) family protein
Phvul.001G050000.1	AT4G32140.1	unknown protein
Phvul.009G092100.1	AT4G32160.1	phox (PX) domain-containing protein
Phvul.002G213200.1	AT4G33630.1	EX1 (EXECUTER1)
Phvul.003G244800.1	AT4G35130.1	pentatricopeptide (PPR) repeat-containing protein
Phvul.001G132100.1	AT4G35910.1	unknown protein
Phvul.002G025900.1	AT4G36850.1	unknown protein
Phvul.002G144800.1	AT4G37990.1	ELI3-2 (ELICITOR-ACTIVATED GENE 3-2)# aryl-alcohol dehydrogenase/ mannitol dehydrogenase
Phvul.002G181400.1	AT4G38460.1	GGR (geranylgeranyl reductase)# farnesyltranstransferase
Phvul.008G119300.1	AT5G02220.1	unknown protein
Phvul.005G143800.1	AT5G02390.1	unknown protein
Phvul.001G169000.1	AT5G02500.1	HSC70-1 (HEAT SHOCK COGNATE PROTEIN 70-1)# ATP binding
Phvul.003G261400.1	AT5G02850.1	hydroxyproline-rich glycoprotein family protein
Phvul.001G128400.1	AT5G03990.1	unknown protein
Phvul.008G220600.1	AT5G05440.1	unknown protein
Phvul.006G206700.1	AT5G09390.1	CD2-binding protein-related
Phvul.009G146900.1	AT5G09850.1	transcription elongation factor-related
Phvul.002G268000.1	AT5G09880.1	RNA recognition motif (RRM)-containing protein
Phvul.005G030200.1	AT5G12380.1	annexin; putative
Phvul.007G035700.1	AT5G13240.1	transcription regulator
Phvul.002G038700.1	AT5G13930.1	TT4 (TRANSPARENT TESTA 4)# naringenin-chalcone synthase
Phvul.004G014700.1	AT5G14780.1	FDH (FORMATE DEHYDROGENASE)# NAD or NADH binding / binding / catalytic/ cofactor binding / oxidoreductase; acting on the CH-OH group of donors; NAD or NADP as acceptor
Phvul.011G019900.1	AT5G16890.1	exostosin family protein
Phvul.003G098900.1	AT5G18900.1	oxidoreductase; 2OG-Fe(II) oxygenase family protein
Phvul.006G157600.1	AT5G18940.1	Mo25 family protein
Phvul.007G181500.1	AT5G19090.1	heavy-metal-associated domain-containing protein
Phvul.005G034700.1	AT5G19440.1	cinnamyl-alcohol dehydrogenase; putative (CAD)
Phvul.003G134600.1	AT5G19890.1	peroxidase; putative
Phvul.003G163500.1	AT5G20120.1	unknown protein
Phvul.003G161800.1	AT5G20170.1	unknown protein
Phvul.001G029400.1	AT5G21970.1	ubiquitin thiolesterase
Phvul.011G095600.1	AT5G22360.1	ATVAMP714 (VESICLE-ASSOCIATED MEMBRANE PROTEIN 714)
Phvul.011G090000.1	AT5G22650.2	HD2B (HISTONE DEACETYLASE 2B)# histone deacetylase
Phvul.007G072000.1	AT5G23890.1	unknown protein
Phvul.001G047600.1	AT5G25265.1	unknown protein
Phvul.006G141400.1	AT5G26730.1	unknown protein
Phvul.006G087900.1	AT5G27920.1	F-box family protein
Phvul.006G099500.1	AT5G28060.1	40S ribosomal protein S24 (RPS24B)
Phvul.001G247200.1	AT5G34930.1	arogenate dehydrogenase
Phvul.004G031300.1	AT5G39570.1	unknown protein
Phvul.003G070700.1	AT5G39950.1	ATTRX2 (THIOREDOXIN 2)# oxidoreductase; acting on sulfur group of donors; disulfide as acceptor
Phvul.008G156300.1	AT5G40370.1	glutaredoxin; putative
Phvul.002G036800.1	AT5G41960.1	unknown protein
Phvul.002G106100.1	AT5G42190.1	ASK2 (ARABIDOPSIS SKP1-LIKE 2)# protein binding / ubiquitin-protein ligase
Phvul.011G006200.1	AT5G42970.1	COP8 (CONSTITUTIVE PHOTOMORPHOGENIC 8)# protein binding
Phvul.007G062800.1	AT5G43810.1	ZLL (ZWILLE)# translation initiation factor
Phvul.009G243000.1	AT5G44730.1	haloacid dehalogenase-like hydrolase family protein
Phvul.002G057500.1	AT5G47450.1	AtTIP2#3# ammonia transporter/ methylammonium transmembrane transporter/ water channel
Phvul.002G063200.1	AT5G47490.1	unknown protein
Phvul.006G138500.1	AT5G47680.1	unknown protein
Phvul.004G092500.1	AT5G52820.1	WD-40 repeat family protein / notchless protein; putative
Phvul.001G076400.1	AT5G53460.1	GLT1# glutamate synthase (NADH)
Phvul.009G050600.1	AT5G53480.1	importin beta-2; putative
Phvul.008G274800.1	AT5G55530.1	C2 domain-containing protein
Phvul.007G242700.1	AT5G57860.1	ubiquitin family protein
Phvul.008G258400.1	AT5G58520.1	protein kinase family protein
Phvul.006G068100.1	AT5G58720.1	PRLI-interacting factor; putative
Phvul.004G120800.1	AT5G59540.1	oxidoreductase; 2OG-Fe(II) oxygenase family protein
Phvul.009G227100.1	AT5G60360.1	AALP (Arabidopsis aleurain-like protease)# cysteine-type peptidase
Phvul.011G077800.1	AT5G60520.1	late embryogenesis abundant protein-related / LEA protein-related
Phvul.009G152800.1	AT5G63790.1	ANAC102 (ARABIDOPSIS NAC DOMAIN CONTAINING PROTEIN 102)# transcription factor
Phvul.009G152300.1	AT5G64440.1	AtFAAH (Arabidopsis thaliana fatty acid amide hydrolase)# N-(long-chain-acyl)ethanolamine deacylase/ amidase
Phvul.003G142300.1	AT5G66580.1	unknown protein
Phvul.003G240300.1	AT5G67290.1	FAD-dependent oxidoreductase family protein
Phvul.004G098300.1	no homolog
Phvul.005G052700.1	no homolog
Phvul.005G052900.1	no homolog
Phvul.010G019800.1	no homolog
