# Supplementary material for: Small RNAs Derived from the T-DNA of Agrobacterium rhizogenes in Hairy Roots of Phaseolus vulgaris
Source: Front Plant Sci. 2017 Feb 1;8:96. doi: 10.3389/fpls.2017.00096 (PMC5285386; doi:10.3389/fpls.2017.00096)
Supplement: Supplementary file 8 [file Table8.XLSX]

## Sheet: Hoja1
Supplementary Table 8. Gene ontology enrichment analysis of host transcript targets. GO categorization of 98 predicted common bean targets of ArT-sRNAs using the plant geneset enrichment analysis toolkit PlantGSEA (FDR < 0.05; background : A. thaliana).
Gene Set Name(NO. Genes)	Description	Category	NO. Genes in Overlap (k)	p value	FDR
CYTOSOL(1642)	GO:0005829 cytosol, GOslim:cellular_component	GO_CC	42	1.05e-11	9.88e-09
METABOLIC_PROCESS(13568)	GO:0008152 metabolic process, GOslim:biological_process	GO_BP	155	8.45e-12	7.58e-08
CELLULAR_PROCESS(14300)	GO:0009987 cellular process, GOslim:biological_process	GO_BP	158	7.68e-11	3.44e-07
CELL_PART(21652)	GO:0044464 cell part, GOslim:cellular_component	GO_CC	202	1.91e-09	5.97e-07
CELL(21652)	GO:0005623 cell, GOslim:cellular_component	GO_CC	202	1.91e-09	5.97e-07
CELLULAR_METABOLIC_PROCESS(11467)	GO:0044237 cellular metabolic process, GOslim:biological_process	GO_BP	134	6.61e-10	1.97e-06
PRIMARY_METABOLIC_PROCESS(11672)	GO:0044238 primary metabolic process, GOslim:biological_process	GO_BP	134	2.52e-09	5.64e-06
SMALL_MOLECULE_METABOLIC_PROCESS(4053)	GO:0044281 small molecule metabolic process, GOslim:biological_process	GO_BP	63	2.88e-08	4.31e-05
RESPONSE_TO_STRESS(4037)	GO:0006950 response to stress, GOslim:biological_process	GO_BP	63	2.49e-08	4.31e-05
INTRACELLULAR_PART(19186)	GO:0044424 intracellular part, GOslim:cellular_component	GO_CC	182	2.97e-07	6.96e-05
INTRACELLULAR(19271)	GO:0005622 intracellular, GOslim:cellular_component	GO_CC	182	4.68e-07	8.78e-05
CATABOLIC_PROCESS(2175)	GO:0009056 catabolic process, GOslim:biological_process	GO_BP	41	1.13e-07	0.000127
CELLULAR_CATABOLIC_PROCESS(2088)	GO:0044248 cellular catabolic process, GOslim:biological_process	GO_BP	40	1.1e-07	0.000127
NUCLEAR_PART(642)	GO:0044428 nuclear part, GOslim:cellular_component	GO_CC	19	9.33e-07	0.000137
NUCLEAR_LUMEN(463)	GO:0031981 nuclear lumen, GOslim:cellular_component	GO_CC	16	1.02e-06	0.000137
RESPONSE_TO_STIMULUS(6222)	GO:0050896 response to stimulus, GOslim:biological_process	GO_BP	82	1.63e-07	0.000162
CYTOPLASM(11643)	GO:0005737 cytoplasm, GOslim:cellular_component	GO_CC	125	1.52e-06	0.000178
MACROMOLECULE_METABOLIC_PROCESS(9200)	GO:0043170 macromolecule metabolic process, GOslim:biological_process	GO_BP	108	1.99e-07	0.000179
RESPONSE_TO_ABIOTIC_STIMULUS(2615)	GO:0009628 response to abiotic stimulus, GOslim:biological_process	GO_BP	45	3.16e-07	0.000258
RESPONSE_TO_CHEMICAL_STIMULUS(3953)	GO:0042221 response to chemical stimulus, GOslim:biological_process	GO_BP	59	3.77e-07	0.000282
REGULATION_OF_BIOLOGICAL_PROCESS(5191)	GO:0050789 regulation of biological process, GOslim:biological_process	GO_BP	70	9.45e-07	0.000613
REGULATION_OF_CELLULAR_PROCESS(4571)	GO:0050794 regulation of cellular process, GOslim:biological_process	GO_BP	64	9.58e-07	0.000613
RESPONSE_TO_SALT_STRESS(780)	GO:0009651 response to salt stress, GOslim:biological_process	GO_BP	21	1.07e-06	0.000642
NUCLEOLUS(303)	GO:0005730 nucleolus, GOslim:cellular_component	GO_CC	12	6.36e-06	0.000663
SMALL_MOLECULE_CATABOLIC_PROCESS(931)	GO:0044282 small molecule catabolic process, GOslim:biological_process	GO_BP	23	1.35e-06	0.000719
HEXOSE_CATABOLIC_PROCESS(476)	GO:0019320 hexose catabolic process, GOslim:biological_process	GO_BP	16	1.44e-06	0.000719
GLUCOSE_CATABOLIC_PROCESS(474)	GO:0006007 glucose catabolic process, GOslim:biological_process	GO_BP	16	1.37e-06	0.000719
INTRACELLULAR_ORGANELLE_LUMEN(617)	GO:0070013 intracellular organelle lumen, GOslim:cellular_component	GO_CC	17	8.85e-06	0.000755
ORGANELLE_LUMEN(617)	GO:0043233 organelle lumen, GOslim:cellular_component	GO_CC	17	8.85e-06	0.000755
MONOSACCHARIDE_CATABOLIC_PROCESS(480)	GO:0046365 monosaccharide catabolic process, GOslim:biological_process	GO_BP	16	1.6e-06	0.000757
MEMBRANE-ENCLOSED_LUMEN(623)	GO:0031974 membrane-enclosed lumen, GOslim:cellular_component	GO_CC	17	9.99e-06	0.000781
GLUCOSE_METABOLIC_PROCESS(554)	GO:0006006 glucose metabolic process, GOslim:biological_process	GO_BP	17	2.23e-06	0.000951
ALCOHOL_CATABOLIC_PROCESS(491)	GO:0046164 alcohol catabolic process, GOslim:biological_process	GO_BP	16	2.13e-06	0.000951
RESPONSE_TO_OSMOTIC_STRESS(834)	GO:0006970 response to osmotic stress, GOslim:biological_process	GO_BP	21	2.99e-06	0.00122
CARBOHYDRATE_CATABOLIC_PROCESS(571)	GO:0016052 carbohydrate catabolic process, GOslim:biological_process	GO_BP	17	3.29e-06	0.00128
ORGANELLE(16837)	GO:0043226 organelle, GOslim:cellular_component	GO_CC	160	2.02e-05	0.00136
INTRACELLULAR_ORGANELLE(16829)	GO:0043229 intracellular organelle, GOslim:cellular_component	GO_CC	160	1.95e-05	0.00136
SIGNALING(2317)	GO:0023052 signaling, GOslim:biological_process	GO_BP	39	3.81e-06	0.00142
HEXOSE_METABOLIC_PROCESS(602)	GO:0019318 hexose metabolic process, GOslim:biological_process	GO_BP	17	6.48e-06	0.00232
CELLULAR_CARBOHYDRATE_CATABOLIC_PROCESS(543)	GO:0044275 cellular carbohydrate catabolic process, GOslim:biological_process	GO_BP	16	7.31e-06	0.00252
MEMBRANE-BOUNDED_ORGANELLE(16614)	GO:0043227 membrane-bounded organelle, GOslim:cellular_component	GO_CC	157	4.7e-05	0.0026
INTRACELLULAR_MEMBRANE-BOUNDED_ORGANELLE(16608)	GO:0043231 intracellular membrane-bounded organelle, GOslim:cellular_component	GO_CC	157	4.58e-05	0.0026
VACUOLE(854)	GO:0005773 vacuole, GOslim:cellular_component	GO_CC	19	4.71e-05	0.0026
CELLULAR_RESPONSE_TO_STIMULUS(2302)	GO:0051716 cellular response to stimulus, GOslim:biological_process	GO_BP	38	8.05e-06	0.00267
CELLULAR_MACROMOLECULE_METABOLIC_PROCESS(8586)	GO:0044260 cellular macromolecule metabolic process, GOslim:biological_process	GO_BP	97	9.39e-06	0.00301
CARBOHYDRATE_METABOLIC_PROCESS(2239)	GO:0005975 carbohydrate metabolic process, GOslim:biological_process	GO_BP	37	1.06e-05	0.00326
CELL_COMMUNICATION(705)	GO:0007154 cell communication, GOslim:biological_process	GO_BP	18	1.31e-05	0.0039
CYTOPLASMIC_PART(9440)	GO:0044444 cytoplasmic part, GOslim:cellular_component	GO_CC	100	0.000103	0.00512
NUCLEUS(9320)	GO:0005634 nucleus, GOslim:cellular_component	GO_CC	99	0.000104	0.00512
MEMBRANE(6079)	GO:0016020 membrane, GOslim:cellular_component	GO_CC	71	0.000114	0.00535
BINDING(11174)	GO:0005488 binding, GOslim:molecular_function	GO_MF	120	3.39e-06	0.00702
INTRACELLULAR_ORGANELLE_PART(3359)	GO:0044446 intracellular organelle part, GOslim:cellular_component	GO_CC	45	0.000172	0.00764
ORGANELLE_PART(3365)	GO:0044422 organelle part, GOslim:cellular_component	GO_CC	45	0.000179	0.00764
PLASMA_MEMBRANE(3704)	GO:0005886 plasma membrane, GOslim:cellular_component	GO_CC	48	0.000217	0.00887
BIOLOGICAL_REGULATION(6172)	GO:0065007 biological regulation, GOslim:biological_process	GO_BP	74	3.07e-05	0.00889
PROTEIN_TRANSPORT(1159)	GO:0015031 protein transport, GOslim:biological_process	GO_BP	23	4.24e-05	0.0115
ESTABLISHMENT_OF_PROTEIN_LOCALIZATION(1159)	GO:0045184 establishment of protein localization, GOslim:biological_process	GO_BP	23	4.24e-05	0.0115
NEGATIVE_REGULATION_OF_CELLULAR_PROCESS(779)	GO:0048523 negative regulation of cellular process, GOslim:biological_process	GO_BP	18	4.68e-05	0.0123
CELLULAR_CARBOHYDRATE_METABOLIC_PROCESS(1771)	GO:0044262 cellular carbohydrate metabolic process, GOslim:biological_process	GO_BP	30	5.16e-05	0.0132
CELLULAR_RESPONSE_TO_ABSCISIC_ACID_STIMULUS(267)	GO:0071215 cellular response to abscisic acid stimulus, GOslim:biological_process	GO_BP	10	5.95e-05	0.0148
NITROGEN_COMPOUND_METABOLIC_PROCESS(5653)	GO:0006807 nitrogen compound metabolic process, GOslim:biological_process	GO_BP	68	6.92e-05	0.0159
RESPONSE_TO_TEMPERATURE_STIMULUS(955)	GO:0009266 response to temperature stimulus, GOslim:biological_process	GO_BP	20	6.72e-05	0.0159
MONOSACCHARIDE_METABOLIC_PROCESS(804)	GO:0005996 monosaccharide metabolic process, GOslim:biological_process	GO_BP	18	6.93e-05	0.0159
PROTEIN_LOCALIZATION(1214)	GO:0008104 protein localization, GOslim:biological_process	GO_BP	23	8.42e-05	0.0189
GOLGI_APPARATUS(946)	GO:0005794 Golgi apparatus, GOslim:cellular_component	GO_CC	18	0.000483	0.0189
SIGNAL_TRANSMISSION(1743)	GO:0023060 signal transmission, GOslim:biological_process	GO_BP	29	9.47e-05	0.0207
MACROMOLECULE_MODIFICATION(3188)	GO:0043412 macromolecule modification, GOslim:biological_process	GO_BP	44	0.000106	0.0227
PROTEIN_METABOLIC_PROCESS(5207)	GO:0019538 protein metabolic process, GOslim:biological_process	GO_BP	63	0.000122	0.0239
RESPONSE_TO_INORGANIC_SUBSTANCE(1075)	GO:0010035 response to inorganic substance, GOslim:biological_process	GO_BP	21	0.000115	0.0239
RESPONSE_TO_ABSCISIC_ACID_STIMULUS(618)	GO:0009737 response to abscisic acid stimulus, GOslim:biological_process	GO_BP	15	0.00012	0.0239
RESPONSE_TO_ENDOPLASMIC_RETICULUM_STRESS(351)	GO:0034976 response to endoplasmic reticulum stress, GOslim:biological_process	GO_BP	11	0.000119	0.0239
MACROMOLECULE_CATABOLIC_PROCESS(1248)	GO:0009057 macromolecule catabolic process, GOslim:biological_process	GO_BP	23	0.000126	0.024
BIOSYNTHETIC_PROCESS(7941)	GO:0009058 biosynthetic process, GOslim:biological_process	GO_BP	87	0.00013	0.0242
CELLULAR_RESPONSE_TO_STRESS(1431)	GO:0033554 cellular response to stress, GOslim:biological_process	GO_BP	25	0.000143	0.0262
CELLULAR_RESPONSE_TO_HORMONE_STIMULUS(630)	GO:0032870 cellular response to hormone stimulus, GOslim:biological_process	GO_BP	15	0.000147	0.0264
MACROMOLECULE_LOCALIZATION(1528)	GO:0033036 macromolecule localization, GOslim:biological_process	GO_BP	26	0.000158	0.0278
DEATH(498)	GO:0016265 death, GOslim:biological_process	GO_BP	13	0.000172	0.0291
CELL_DEATH(498)	GO:0008219 cell death, GOslim:biological_process	GO_BP	13	0.000172	0.0291
CELLULAR_NITROGEN_COMPOUND_METABOLIC_PROCESS(1369)	GO:0034641 cellular nitrogen compound metabolic process, GOslim:biological_process	GO_BP	24	0.000186	0.0309
CELLULAR_MACROMOLECULE_CATABOLIC_PROCESS(1201)	GO:0044265 cellular macromolecule catabolic process, GOslim:biological_process	GO_BP	22	0.000192	0.0314
ABSCISIC_ACID_MEDIATED_SIGNALING_PATHWAY(252)	GO:0009738 abscisic acid mediated signaling pathway, GOslim:biological_process	GO_BP	9	0.000196	0.0314
INTRACELLULAR_PROTEIN_TRANSPORT(1043)	GO:0006886 intracellular protein transport, GOslim:biological_process	GO_BP	20	0.000213	0.0335
CELLULAR_BIOSYNTHETIC_PROCESS(7714)	GO:0044249 cellular biosynthetic process, GOslim:biological_process	GO_BP	84	0.00023	0.0349
NEGATIVE_REGULATION_OF_BIOLOGICAL_PROCESS(1215)	GO:0048519 negative regulation of biological process, GOslim:biological_process	GO_BP	22	0.000225	0.0349
SIGNAL_TRANSDUCTION(1659)	GO:0007165 signal transduction, GOslim:biological_process	GO_BP	27	0.000238	0.0353
CELLULAR_RESPONSE_TO_ORGANIC_SUBSTANCE(1221)	GO:0071310 cellular response to organic substance, GOslim:biological_process	GO_BP	22	0.000241	0.0353
CELLULAR_PROTEIN_LOCALIZATION(1057)	GO:0034613 cellular protein localization, GOslim:biological_process	GO_BP	20	0.000252	0.0353
REGULATION_OF_RESPONSE_TO_STIMULUS(662)	GO:0048583 regulation of response to stimulus, GOslim:biological_process	GO_BP	15	0.000248	0.0353
HORMONE-MEDIATED_SIGNALING_PATHWAY(589)	GO:0009755 hormone-mediated signaling pathway, GOslim:biological_process	GO_BP	14	0.000249	0.0353
ALCOHOL_METABOLIC_PROCESS(1142)	GO:0006066 alcohol metabolic process, GOslim:biological_process	GO_BP	21	0.000257	0.0354
CELLULAR_RESPONSE_TO_CHEMICAL_STIMULUS(1403)	GO:0070887 cellular response to chemical stimulus, GOslim:biological_process	GO_BP	24	0.000266	0.0361
NUCLEOTIDE_BINDING(3437)	GO:0000166 nucleotide binding, GOslim:molecular_function	GO_MF	48	3.56e-05	0.0368
INTRACELLULAR_NON-MEMBRANE-BOUNDED_ORGANELLE(1101)	GO:0043232 intracellular non-membrane-bounded organelle, GOslim:cellular_component	GO_CC	19	0.00106	0.0383
NON-MEMBRANE-BOUNDED_ORGANELLE(1101)	GO:0043228 non-membrane-bounded organelle, GOslim:cellular_component	GO_CC	19	0.00106	0.0383
PROTEIN_TARGETING(906)	GO:0006605 protein targeting, GOslim:biological_process	GO_BP	18	0.000293	0.0392
EXTERNAL_ENCAPSULATING_STRUCTURE(619)	GO:0030312 external encapsulating structure, GOslim:cellular_component	GO_CC	13	0.00125	0.0436
CELLULAR_MACROMOLECULE_LOCALIZATION(1091)	GO:0070727 cellular macromolecule localization, GOslim:biological_process	GO_BP	20	0.000375	0.0491
RESPONSE_TO_JASMONIC_ACID_STIMULUS(471)	GO:0009753 response to jasmonic acid stimulus, GOslim:biological_process	GO_BP	12	0.000378	0.0491
CELLULAR_PROTEIN_METABOLIC_PROCESS(4762)	GO:0044267 cellular protein metabolic process, GOslim:biological_process	GO_BP	57	0.000384	0.0492
