# Supplementary material for: Small RNAs Derived from the T-DNA of Agrobacterium rhizogenes in Hairy Roots of Phaseolus vulgaris
Source: Front Plant Sci. 2017 Feb 1;8:96. doi: 10.3389/fpls.2017.00096 (PMC5285386; doi:10.3389/fpls.2017.00096)
Supplement: Supplementary file 9 [file Table9.XLSX]

## Sheet: Hoja1
Supplementary Table 9. Phasing-generating loci of Phaseolus vulgaris. Identification of phasing-generating loci of common bean as described by Chen et al. (2007). Small RNAs with one (upper part) or more than two (lower part) absolute reads (Ɨ) were considered. The transcript ID(~), the phase region (*), the strand of the loci (Ʃ), the number of phased small RNAs (ʌ) and the P-value are indicated…
Min. Abundance (1)Ɨ
Transcript ID~	Region*	Annotation	StrandƩ	Distinct Seqs.ǂ	Distinct Phased Seqs.ʌ	P-value£
Phvul.001G087000.1	2131-2382	AFB2	C	15	9	5.30796e-10
Phvul.003G090100.1	105-356	rRNA	C	50	7	0.00411228
Phvul.004G028900.1	880-1131	TIR-NBS-LRR	W	13	4	0.00175436
Phvul.006G120500.1	485-736	TAS3	C	58	9	0.000378941
Phvul.008G014700.1	1138-1389	NB-ARC-LRR	C	8	3	0.0039536
Phvul.010G120700.1	1002-1253	NAM	C	41	7	0.0012011
Phvul.011G058900.1	145-396	Extensin-like	C	11	6	1.6829e-06
Phvul.011G120500.1	517-768	rRNA	C	118	12	0.00164566
Phvul.011G121200.1	1255-1506	rRNA	W	142	13	0.00255685
Phvul.011G121200.1	725-976	rRNA	W	5	3	0.000772232
Phvul.011G200900.1	863-1114	NB-ARC-LRR	W	6	3	0.00149897
Phvul.011G201000.1	915-1166	NB-ARC-LRR	W	9	4	0.000349009
Min. Abundance (2)Ɨ
Transcript ID~	Region*	Annotation	StrandƩ	Distinct Seqs.ǂ	Distinct Phased Seqs.ʌ	P-value£
Phvul.001G087000.1	2131-2382	AFB2	C	7	6	2.86072e-08
Phvul.003G090100.1	105-356	rRNA	C	26	5	0.00420209
Phvul.006G120500.1	485-736	TAS3	C	30	9	1.04668e-06
Phvul.010G120700.1	1002-1253	NAM	C	16	6	2.52418e-05
Phvul.011G121000.1	561-812	rRNA	C	101	11	0.00166167
Phvul.011G121200.1	1252-1503	rRNA	W	86	10	0.00184564
