# Supplementary material for: Small RNAs Derived from the T-DNA of Agrobacterium rhizogenes in Hairy Roots of Phaseolus vulgaris
Source: Front Plant Sci. 2017 Feb 1;8:96. doi: 10.3389/fpls.2017.00096 (PMC5285386; doi:10.3389/fpls.2017.00096)
Supplement: Supplementary file 10 [file Table10.XLSX]

## Sheet: Hoja1
Supplementary Table 10. Oligonucleotide probes used for miRNA detection by northern blot. Oligonucleotide probes for miR167a (21-nt) and for miR167d (22-nt) were included.
miR160a	TGGCATACAGGGAGCCAGGCA
miR390a	GGCGCTATCCCTCCTGAGCTT
miR166a	GGGGAATGAAGCCTGGTCCGA
miR319a	GGGAGCTCCCTTCAGTCCAA
miR164a	TGCACGTGCCCTGCTTCTCCA
miR167d	CCAGATCATGCTGGCAGCTTCA
miR167a	TAGATCATGCTGGCAGCTTCA
miR393a	GATCAATGCGATCCCTTTGGA
