# Supplementary material for: Small RNAs Derived from the T-DNA of Agrobacterium rhizogenes in Hairy Roots of Phaseolus vulgaris
Source: Front Plant Sci. 2017 Feb 1;8:96. doi: 10.3389/fpls.2017.00096 (PMC5285386; doi:10.3389/fpls.2017.00096)
Supplement: Supplementary file 11 [file Table11.XLSX]

## Sheet: Hoja1
Supplementary Table 11. Primers used for qRT-PCR.
Gene	Forward Primer (5'-3')	Reverse Primer (5'-3')
CUS	CCGTCGGAAGATATTTGGTG	CACCGCTTTGACTACGCATAC
ORF8	GGCCGAGTTTCTTCCTGTTAC	GGTCCTCCTCGTACCCATTG
rolA	GATCTGAGCGTCACTCCTCTG	GGTCTGAATATTCCGGTCCAG
rolB	CTTCCAGATCAGGTTCTTCCAC	CAACCCTATCGTAGCGACCTC
rolC	GTAAGTCTCGGTGAGGTGTGC	CATCCAGCTTGACGAAGTACC
EF1	CAGGGTTGACCACTGAGGTT	TAACCATACCAGCGTCACCA
